# Supplementary material for: Consistent responses of soil microbial taxonomic and functional attributes to mercury pollution across China
Source: Microbiome. 2018 Oct 18;6:183. doi: 10.1186/s40168-018-0572-7 (PMC6194565; doi:10.1186/s40168-018-0572-7)
Supplement: Supplementary file 2 — Taxa composition of each module (ecological cluster). (XLSX 48 kb) [file 40168_2018_572_MOESM2_ESM.xlsx]

## Sheet: Data S1
#OTU ID	mod	30	14	20	9	4	5	4	2	0	1	1	1	3	1	0	2	0	1	0	3	1	0	2	2	0	2	0	0	1	1	7	8	9	0	1	0	1	1	0	0	0	1	0	1	0	0	0	0
Otu1035	0	Bacteria(100);Proteobacteria(100);Deltaproteobacteria(100);Sva0485(100);Sva0485_fa(100);Sva0485_ge(100);
Otu783	0	Bacteria(100);Proteobacteria(100);Deltaproteobacteria(100);43F-1404R(100);43F-1404R_fa(100);43F-1404R_ge(100);
Otu249	0	Bacteria(100);Chloroflexi(100);SJA-15(100);SJA-15_or(100);SJA-15_fa(100);SJA-15_ge(100);
Otu804	0	Bacteria(100);Proteobacteria(100);Betaproteobacteria(100);Nitrosomonadales(100);Nitrosomonadaceae(100);uncultured(100);
Otu176	0	Bacteria(100);Chloroflexi(100);Anaerolineae(100);Anaerolineales(100);Anaerolineaceae(100);uncultured(100);
Otu35	0	Bacteria(100);Chloroflexi(100);Anaerolineae(100);Anaerolineales(100);Anaerolineaceae(100);uncultured(100);
Otu441	0	Bacteria(100);Chloroflexi(100);Anaerolineae(99);Anaerolineales(99);Anaerolineaceae(99);uncultured(98);
Otu227	0	Bacteria(100);Chloroflexi(100);Anaerolineae(100);Anaerolineales(100);Anaerolineaceae(100);uncultured(98);
Otu1777	0	Bacteria(100);Proteobacteria(100);Deltaproteobacteria(100);Desulfuromonadales(100);Geobacteraceae(100);Geothermobacter(100);
Otu2861	0	Bacteria(100);Proteobacteria(100);Deltaproteobacteria(100);Desulfuromonadales(100);Geobacteraceae(100);Geothermobacter(100);
Otu336	0	Bacteria(100);Chloroflexi(100);SJA-15(100);SJA-15_or(100);SJA-15_fa(100);SJA-15_ge(100);
Otu6969	0	Bacteria(100);Chloroflexi(100);Anaerolineae(100);Anaerolineales(100);Anaerolineaceae(100);uncultured(100);
Otu391	0	Bacteria(100);Proteobacteria(100);Deltaproteobacteria(100);Syntrophobacterales(100);Syntrophaceae(100);uncultured(100);
Otu1368	0	Bacteria(100);Proteobacteria(100);Deltaproteobacteria(100);Desulfobacterales(100);Desulfobacteraceae(100);Sva0081_sediment_group(99);
Otu92	0	Bacteria(100);Chloroflexi(100);Anaerolineae(100);Anaerolineales(100);Anaerolineaceae(100);uncultured(100);
Otu483	0	Bacteria(100);Proteobacteria(100);Deltaproteobacteria(100);Syntrophobacterales(100);Syntrophobacteraceae(100);uncultured(100);
Otu153	0	Bacteria(100);Proteobacteria(100);Betaproteobacteria(100);B1-7BS(69);B1-7BS_fa(69);B1-7BS_ge(69);
Otu246	0	Bacteria(100);Chloroflexi(100);Anaerolineae(100);Anaerolineales(100);Anaerolineaceae(100);uncultured(100);
Otu1822	0	Bacteria(100);Proteobacteria(100);Deltaproteobacteria(100);Desulfarculales(100);Desulfarculaceae(100);Desulfatiglans(100);
Otu197	0	Bacteria(100);Ignavibacteriae(100);Ignavibacteria(100);Ignavibacteriales(100);Ignavibacteriaceae(100);Ignavibacterium(100);
Otu2096	0	Bacteria(100);Proteobacteria(100);Betaproteobacteria(100);Burkholderiales(100);Alcaligenaceae(100);uncultured(100);
Otu3051	0	Bacteria(100);Actinobacteria(100);Thermoleophilia(100);Gaiellales(100);uncultured(100);uncultured_ge(100);
Otu1024	0	Bacteria(100);Actinobacteria(100);Coriobacteriia(100);Coriobacteriales(100);Coriobacteriaceae(100);uncultured(100);
Otu1167	0	Bacteria(100);Bacteroidetes(100);Sphingobacteriia(100);Sphingobacteriales(100);Lentimicrobiaceae(100);Lentimicrobiaceae_ge(100);
Otu2151	0	Bacteria(100);Acidobacteria(100);Subgroup_6(100);Subgroup_6_or(100);Subgroup_6_fa(100);Subgroup_6_ge(100);
Otu421	0	Bacteria(100);Chloroflexi(100);Anaerolineae(100);Anaerolineales(100);Anaerolineaceae(100);uncultured(99);
Otu1561	0	Bacteria(100);Acidobacteria(100);Solibacteres(100);Solibacterales(100);Solibacteraceae_(Subgroup_3)(100);GOUTB8(94);
Otu552	0	Bacteria(100);Bacteroidetes(100);Bacteroidetes_vadinHA17(100);Bacteroidetes_vadinHA17_or(100);Bacteroidetes_vadinHA17_fa(100);Bacteroidetes_vadinHA17_ge(100);
Otu1409	0	Bacteria(100);Proteobacteria(98);Deltaproteobacteria(97);Desulfurellales(78);Desulfurellaceae(78);H16(78);
Otu526	0	Bacteria(100);Proteobacteria(100);Gammaproteobacteria(100);Xanthomonadales(100);Xanthomonadales_Incertae_Sedis(100);uncultured(100);
Otu215	0	Bacteria(100);Proteobacteria(100);Betaproteobacteria(100);Burkholderiales(100);Alcaligenaceae(100);uncultured(100);
Otu3576	0	Bacteria(100);Chloroflexi(100);SJA-15(100);SJA-15_or(100);SJA-15_fa(100);SJA-15_ge(100);
Otu3185	0	Bacteria(100);Proteobacteria(100);Deltaproteobacteria(100);Sva0485(100);Sva0485_fa(100);Sva0485_ge(100);
Otu504	0	Bacteria(100);Proteobacteria(100);Deltaproteobacteria(100);Sva0485(100);Sva0485_fa(100);Sva0485_ge(100);
Otu1705	0	Bacteria(100);Bacteroidetes(100);Sphingobacteriia(100);Sphingobacteriales(100);Lentimicrobiaceae(100);Lentimicrobiaceae_ge(100);
Otu1447	0	Bacteria(100);Nitrospinae(100);Belgica2005-10-ZG-3(100);Belgica2005-10-ZG-3_or(100);Belgica2005-10-ZG-3_fa(100);Belgica2005-10-ZG-3_ge(100);
Otu2448	0	Bacteria(100);Nitrospinae(100);Belgica2005-10-ZG-3(100);Belgica2005-10-ZG-3_or(100);Belgica2005-10-ZG-3_fa(100);Belgica2005-10-ZG-3_ge(100);
Otu2284	0	Bacteria(100);Nitrospirae(100);Nitrospira(100);Nitrospirales(100);Sh765B-TzT-35(100);Sh765B-TzT-35_ge(100);
Otu369	0	Bacteria(100);Acidobacteria(100);Subgroup_17(100);Subgroup_17_or(100);Subgroup_17_fa(100);Subgroup_17_ge(100);
Otu1516	0	Bacteria(100);Bacteroidetes(100);SB-5(100);SB-5_or(100);SB-5_fa(100);SB-5_ge(100);
Otu890	0	Bacteria(100);Bacteroidetes(100);Bacteroidetes_vadinHA17(100);Bacteroidetes_vadinHA17_or(100);Bacteroidetes_vadinHA17_fa(100);Bacteroidetes_vadinHA17_ge(100);
Otu1223	0	Bacteria(100);Proteobacteria(100);Deltaproteobacteria(100);Desulfarculales(100);Desulfarculaceae(100);Desulfatiglans(100);
Otu861	0	Bacteria(100);Chlorobi(100);Chlorobia(100);Chlorobiales(100);SJA-28(100);SJA-28_ge(100);
Otu1741	0	Bacteria(100);Actinobacteria(100);Thermoleophilia(100);Gaiellales(100);uncultured(100);uncultured_ge(100);
Otu328	0	Bacteria(100);Proteobacteria(100);Betaproteobacteria(100);B1-7BS(100);B1-7BS_fa(100);B1-7BS_ge(100);
Otu2423	0	Bacteria(100);Bacteroidetes(100);Bacteroidetes_vadinHA17(100);Bacteroidetes_vadinHA17_or(100);Bacteroidetes_vadinHA17_fa(100);Bacteroidetes_vadinHA17_ge(100);
Otu1578	0	Bacteria(100);Bacteroidetes(100);Bacteroidetes_vadinHA17(100);Bacteroidetes_vadinHA17_or(100);Bacteroidetes_vadinHA17_fa(100);Bacteroidetes_vadinHA17_ge(100);
Otu320	0	Bacteria(100);Nitrospirae(100);Nitrospira(100);Nitrospirales(100);Nitrospiraceae(100);uncultured(100);
Otu1259	0	Bacteria(100);Bacteroidetes(100);Bacteroidetes_vadinHA17(100);Bacteroidetes_vadinHA17_or(100);Bacteroidetes_vadinHA17_fa(100);Bacteroidetes_vadinHA17_ge(100);
Otu1891	0	Bacteria(100);Proteobacteria(100);Betaproteobacteria(100);Burkholderiales(100);Alcaligenaceae(100);uncultured(100);
Otu1023	0	Bacteria(100);Chloroflexi(100);SJA-15(100);SJA-15_or(100);SJA-15_fa(100);SJA-15_ge(100);
Otu1144	0	Bacteria(100);Acidobacteria(100);Subgroup_18(100);Subgroup_18_or(100);Subgroup_18_fa(100);Subgroup_18_ge(100);
Otu583	0	Bacteria(100);Proteobacteria(100);Alphaproteobacteria(100);Rhodospirillales(100);Acetobacteraceae(100);Roseomonas(100);
Otu615	0	Bacteria(100);Proteobacteria(100);Deltaproteobacteria(100);43F-1404R(100);43F-1404R_fa(100);43F-1404R_ge(100);
Otu2544	0	Bacteria(100);Proteobacteria(100);Deltaproteobacteria(100);Syntrophobacterales(97);Syntrophaceae(97);uncultured(97);
Otu810	0	Bacteria(100);Aminicenantes(100);Aminicenantes_cl(100);Aminicenantes_or(100);Aminicenantes_fa(100);Aminicenantes_ge(100);
Otu1386	0	Bacteria(100);Chloroflexi(100);SBR2076(100);SBR2076_or(100);SBR2076_fa(100);SBR2076_ge(100);
Otu2159	0	Bacteria(100);Bacteroidetes(100);Sphingobacteriia(100);Sphingobacteriales(100);Lentimicrobiaceae(99);Lentimicrobiaceae_ge(99);
Otu492	0	Bacteria(100);Nitrospirae(100);Nitrospira(100);Nitrospirales(100);Nitrospiraceae(100);uncultured(100);
Otu630	0	Bacteria(100);Proteobacteria(100);Betaproteobacteria(100);Nitrosomonadales(62);Nitrosomonadaceae(62);uncultured(62);
Otu1262	0	Bacteria(100);Gemmatimonadetes(100);Gemmatimonadetes(100);Gemmatimonadales(100);Gemmatimonadaceae(100);uncultured(100);
Otu716	0	Bacteria(100);Proteobacteria(100);Gammaproteobacteria(100);Methylococcales(100);Methylococcaceae(100);Methylomicrobium(61);
Otu1257	0	Bacteria(100);Chloroflexi(100);Anaerolineae(100);Anaerolineales(100);Anaerolineaceae(100);uncultured(98);
Otu826	0	Bacteria(100);Proteobacteria(100);Gammaproteobacteria(100);Gammaproteobacteria_Incertae_Sedis(100);Unknown_Family(100);uncultured(100);
Otu2628	0	Bacteria(100);Proteobacteria(100);Betaproteobacteria(100);B1-7BS(99);B1-7BS_fa(99);B1-7BS_ge(99);
Otu2276	0	Bacteria(100);Bacteroidetes(100);Bacteroidia(100);Bacteroidia_Incertae_Sedis(100);Draconibacteriaceae(100);uncultured(100);
Otu41	0	Bacteria(100);Proteobacteria(100);Alphaproteobacteria(100);Rhizobiales(100);Methylocystaceae(100);Methylocystis(85);
Otu1025	0	Bacteria(100);Proteobacteria(100);Deltaproteobacteria(100);Myxococcales(100);Archangiaceae(100);Anaeromyxobacter(100);
Otu7360	0	Bacteria(100);Proteobacteria(100);Deltaproteobacteria(100);Syntrophobacterales(98);Syntrophaceae(98);uncultured(98);
Otu1225	0	Bacteria(100);Proteobacteria(100);Deltaproteobacteria(100);NB1-j(100);NB1-j_fa(100);NB1-j_ge(100);
Otu1544	0	Bacteria(100);Bacteroidetes(100);Bacteroidetes_vadinHA17(100);Bacteroidetes_vadinHA17_or(100);Bacteroidetes_vadinHA17_fa(100);Bacteroidetes_vadinHA17_ge(100);
Otu4498	0	Bacteria(100);Chloroflexi(100);SJA-15(100);SJA-15_or(100);SJA-15_fa(100);SJA-15_ge(100);
Otu380	0	Bacteria(100);Chloroflexi(100);SJA-15(100);SJA-15_or(100);SJA-15_fa(100);SJA-15_ge(100);
Otu1320	0	Bacteria(100);Chloroflexi(100);Anaerolineae(99);Anaerolineales(99);Anaerolineaceae(99);uncultured(99);
Otu1068	0	Bacteria(100);Chloroflexi(100);Ardenticatenia(100);uncultured(100);uncultured_fa(100);uncultured_ge(100);
Otu163	0	Bacteria(100);Chloroflexi(100);Anaerolineae(100);Anaerolineales(100);Anaerolineaceae(100);uncultured(97);
Otu2907	0	Bacteria(100);Proteobacteria(100);Deltaproteobacteria(100);Sva0485(100);Sva0485_fa(100);Sva0485_ge(100);
Otu3322	0	Bacteria(100);Nitrospirae(100);Nitrospira(100);Nitrospirales(100);FW13(100);FW13_ge(100);
Otu1022	0	Bacteria(100);Bacteroidetes(100);Cytophagia(100);Cytophagales(100);Cytophagaceae(100);uncultured(100);
Otu373	0	Bacteria(100);Nitrospirae(100);Nitrospira(100);Nitrospirales(100);Nitrospiraceae(100);uncultured(100);
Otu245	0	Bacteria(100);Chlorobi(100);Chlorobia(100);Chlorobiales(100);SJA-28(100);SJA-28_ge(100);
Otu1159	0	Bacteria(100);Proteobacteria(100);Deltaproteobacteria(100);NB1-j(100);NB1-j_fa(100);NB1-j_ge(100);
Otu1380	0	Bacteria(100);Chloroflexi(100);Anaerolineae(99);Anaerolineales(99);Anaerolineaceae(99);uncultured(99);
Otu3025	0	Bacteria(100);Proteobacteria(100);Deltaproteobacteria(100);Syntrophobacterales(79);Syntrophaceae(78);uncultured(78);
Otu374	0	Bacteria(100);Nitrospirae(100);Nitrospira(100);Nitrospirales(100);Nitrospiraceae(100);uncultured(100);
Otu447	0	Bacteria(100);Proteobacteria(100);Gammaproteobacteria(100);Acidiferrobacterales(100);Acidiferrobacteraceae(100);Sulfurifustis(100);
Otu6002	0	Bacteria(100);Nitrospinae(100);Belgica2005-10-ZG-3(100);Belgica2005-10-ZG-3_or(100);Belgica2005-10-ZG-3_fa(100);Belgica2005-10-ZG-3_ge(100);
Otu1608	0	Bacteria(100);Proteobacteria(100);Deltaproteobacteria(100);43F-1404R(100);43F-1404R_fa(100);43F-1404R_ge(100);
Otu2275	0	Bacteria(100);Acidobacteria(100);Subgroup_21(100);Subgroup_21_or(100);Subgroup_21_fa(100);Subgroup_21_ge(100);
Otu2832	0	Bacteria(100);Proteobacteria(100);Deltaproteobacteria(100);Sva0485(79);Sva0485_fa(79);Sva0485_ge(79);
Otu1145	0	Bacteria(100);Acidobacteria(100);Subgroup_18(100);Subgroup_18_or(100);Subgroup_18_fa(100);Subgroup_18_ge(100);
Otu772	0	Bacteria(100);Chloroflexi(100);Ardenticatenia(99);uncultured(99);uncultured_fa(99);uncultured_ge(99);
Otu7576	0	Bacteria(100);Proteobacteria(100);Gammaproteobacteria(100);Xanthomonadales(100);uncultured(100);uncultured_ge(100);
Otu1918	0	Bacteria(100);Proteobacteria(100);Betaproteobacteria(100);Burkholderiales(100);Comamonadaceae(100);Comamonadaceae_unclassified(100);
Otu140	0	Bacteria(100);Chloroflexi(100);Anaerolineae(100);Anaerolineales(100);Anaerolineaceae(100);uncultured(100);
Otu1620	0	Bacteria(100);Proteobacteria(100);Betaproteobacteria(100);Nitrosomonadales(93);Nitrosomonadaceae(93);uncultured(93);
Otu1439	0	Bacteria(100);Ignavibacteriae(100);Ignavibacteria(100);Ignavibacteriales(100);Ignavibacteriaceae(100);Ignavibacterium(100);
Otu1445	0	Bacteria(100);Bacteroidetes(100);Cytophagia(100);Cytophagales(100);Cyclobacteriaceae(100);Algoriphagus(100);
Otu3028	0	Bacteria(100);Proteobacteria(100);Betaproteobacteria(99);Betaproteobacteria_unclassified(99);Betaproteobacteria_unclassified(99);Betaproteobacteria_unclassified(99);
Otu135	0	Bacteria(100);Bacteroidetes(100);Sphingobacteriia(100);Sphingobacteriales(100);Chitinophagaceae(100);Chitinophaga(89);
Otu908	0	Bacteria(100);Acidobacteria(100);Holophagae(100);Subgroup_10(100);ABS-19(100);ABS-19_ge(100);
Otu1370	0	Bacteria(100);Nitrospirae(100);Nitrospira(100);Nitrospirales(100);Nitrospiraceae(100);uncultured(100);
Otu10561	0	Bacteria(100);Chloroflexi(100);SJA-15(100);SJA-15_or(100);SJA-15_fa(100);SJA-15_ge(100);
Otu1212	0	Bacteria(100);Proteobacteria(100);Gammaproteobacteria(100);Methylococcales(100);Methylococcaceae(100);Methylobacter(100);
Otu785	0	Bacteria(100);Proteobacteria(100);Gammaproteobacteria(100);Xanthomonadales(100);Xanthomonadales_Incertae_Sedis(100);uncultured(100);
Otu1221	0	Bacteria(100);Actinobacteria(100);Acidimicrobiia(100);Acidimicrobiales(100);OM1_clade(100);OM1_clade_ge(100);
Otu4193	0	Bacteria(100);Proteobacteria(100);Deltaproteobacteria(100);Deltaproteobacteria_Incertae_Sedis(100);Syntrophorhabdaceae(100);Syntrophorhabdus(100);
Otu2505	0	Bacteria(100);Bacteroidetes(100);Bacteroidetes_BD2-2(99);Bacteroidetes_BD2-2_or(99);Bacteroidetes_BD2-2_fa(99);Bacteroidetes_BD2-2_ge(99);
Otu2038	0	Bacteria(100);Proteobacteria(100);Deltaproteobacteria(100);Sva0485(100);Sva0485_fa(100);Sva0485_ge(100);
Otu292	0	Bacteria(100);Proteobacteria(100);Deltaproteobacteria(100);Myxococcales(100);Sandaracinaceae(100);uncultured(100);
Otu2387	0	Bacteria(100);Acidobacteria(100);Solibacteres(100);Solibacterales(100);Solibacteraceae_(Subgroup_3)(100);GOUTB8(89);
Otu2952	0	Bacteria(100);Proteobacteria(100);Deltaproteobacteria(100);Desulfuromonadales(100);Geobacteraceae(100);Geobacter(100);
Otu4394	0	Bacteria(100);Proteobacteria(100);Gammaproteobacteria(98);Gammaproteobacteria_unclassified(98);Gammaproteobacteria_unclassified(98);Gammaproteobacteria_unclassified(98);
Otu1393	0	Bacteria(100);Bacteroidetes(100);SB-5(100);SB-5_or(100);SB-5_fa(100);SB-5_ge(100);
Otu487	0	Bacteria(100);Nitrospirae(100);Nitrospira(100);Nitrospirales(100);Nitrospiraceae(100);uncultured(100);
Otu4931	0	Bacteria(100);Proteobacteria(100);Deltaproteobacteria(100);Myxococcales(100);Haliangiaceae(100);Haliangium(100);
Otu2005	0	Bacteria(100);Gemmatimonadetes(100);Gemmatimonadetes(100);Gemmatimonadales(100);Gemmatimonadaceae(100);uncultured(100);
Otu564	0	Bacteria(100);Chloroflexi(100);SBR2076(82);SBR2076_or(82);SBR2076_fa(82);SBR2076_ge(82);
Otu1508	0	Bacteria(100);Proteobacteria(99);Gammaproteobacteria(97);Gammaproteobacteria_unclassified(97);Gammaproteobacteria_unclassified(97);Gammaproteobacteria_unclassified(97);
Otu2090	0	Bacteria(100);Proteobacteria(100);Deltaproteobacteria(100);Desulfurellales(99);Desulfurellaceae(99);H16(99);
Otu3311	0	Bacteria(100);Proteobacteria(100);Gammaproteobacteria(100);Cellvibrionales(100);Spongiibacteraceae(100);BD1-7_clade(100);
Otu1028	0	Bacteria(100);Bacteroidetes(100);Bacteroidia(100);Bacteroidia_Incertae_Sedis(100);Draconibacteriaceae(100);uncultured(100);
Otu3360	0	Bacteria(100);Acidobacteria(100);Holophagae(100);Holophagales(100);Holophagaceae(100);Holophagaceae_unclassified(100);
Otu200	0	Bacteria(100);Actinobacteria(100);Coriobacteriia(100);Coriobacteriales(100);Coriobacteriaceae(100);uncultured(100);
Otu618	0	Bacteria(100);Chloroflexi(100);KD4-96(100);KD4-96_or(100);KD4-96_fa(100);KD4-96_ge(100);
Otu1258	0	Bacteria(100);Proteobacteria(100);Gammaproteobacteria(100);HOC36(99);HOC36_fa(99);HOC36_ge(99);
Otu4228	0	Bacteria(100);Acidobacteria(100);Subgroup_18(100);Subgroup_18_or(100);Subgroup_18_fa(100);Subgroup_18_ge(100);
Otu3984	0	Bacteria(100);Acidobacteria(100);Holophagae(100);Subgroup_7(100);Subgroup_7_fa(100);Subgroup_7_ge(100);
Otu681	0	Bacteria(100);Acidobacteria(100);Solibacteres(100);Solibacterales(100);Solibacteraceae_(Subgroup_3)(100);Paludibaculum(100);
Otu1761	0	Bacteria(100);Proteobacteria(100);Betaproteobacteria(98);Nitrosomonadales(84);Nitrosomonadaceae(84);uncultured(84);
Otu1529	0	Bacteria(100);Acidobacteria(100);Subgroup_18(100);Subgroup_18_or(100);Subgroup_18_fa(100);Subgroup_18_ge(100);
Otu4280	0	Bacteria(100);Proteobacteria(100);Deltaproteobacteria(100);Bdellovibrionales(100);Bacteriovoracaceae(100);Deferrisoma(100);
Otu2328	0	Bacteria(100);Proteobacteria(100);Betaproteobacteria(100);Rhodocyclales(90);Rhodocyclaceae(90);Denitratisoma(73);
Otu2295	0	Bacteria(100);Acidobacteria(100);Subgroup_6(100);Subgroup_6_or(100);Subgroup_6_fa(100);Subgroup_6_ge(100);
Otu1207	0	Bacteria(100);Proteobacteria(100);Betaproteobacteria(100);Rhodocyclales(100);Rhodocyclaceae(100);Dechloromonas(100);
Otu4615	0	Bacteria(100);Proteobacteria(100);Deltaproteobacteria(100);43F-1404R(100);43F-1404R_fa(100);43F-1404R_ge(100);
Otu940	0	Bacteria(100);Acidobacteria(100);Solibacteres(100);Solibacterales(100);Solibacteraceae_(Subgroup_3)(100);Paludibaculum(100);
Otu1577	0	Bacteria(100);Acidobacteria(100);Solibacteres(100);Solibacterales(100);Solibacteraceae_(Subgroup_3)(100);Bryobacter(90);
Otu1754	0	Bacteria(100);Acidobacteria(100);Holophagae(100);Holophagae_Incertae_Sedis(100);Unknown_Family(100);Thermoanaerobaculum(100);
Otu5588	0	Bacteria(100);Proteobacteria(100);Deltaproteobacteria(100);Syntrophobacterales(100);Syntrophaceae(100);Smithella(100);
Otu1675	0	Bacteria(100);Aminicenantes(100);Aminicenantes_cl(100);Aminicenantes_or(100);Aminicenantes_fa(100);Aminicenantes_ge(100);
Otu2235	0	Bacteria(100);Proteobacteria(100);Gammaproteobacteria(100);Methylococcales(100);Methylococcaceae(78);Methylobacter(77);
Otu225	0	Bacteria(100);Nitrospirae(100);Nitrospira(100);Nitrospirales(100);Nitrospiraceae(100);uncultured(100);
Otu1589	0	Bacteria(100);Bacteroidetes(100);Bacteroidetes_vadinHA17(100);Bacteroidetes_vadinHA17_or(100);Bacteroidetes_vadinHA17_fa(100);Bacteroidetes_vadinHA17_ge(100);
Otu5066	0	Bacteria(100);Proteobacteria(100);Gammaproteobacteria(100);Xanthomonadales(100);Xanthomonadales_Incertae_Sedis(100);uncultured(100);
Otu5949	0	Bacteria(100);Latescibacteria(100);Latescibacteria_cl(100);Latescibacteria_or(100);Latescibacteria_fa(100);Latescibacteria_ge(100);
Otu284	0	Bacteria(100);Chloroflexi(100);KD4-96(100);KD4-96_or(100);KD4-96_fa(100);KD4-96_ge(100);
Otu1154	0	Bacteria(100);Ignavibacteriae(100);Ignavibacteria(100);Ignavibacteriales(100);Ignavibacteriaceae(99);Ignavibacterium(99);
Otu955	0	Bacteria(100);Acidobacteria(100);Subgroup_18(100);Subgroup_18_or(100);Subgroup_18_fa(100);Subgroup_18_ge(100);
Otu1335	0	Bacteria(100);Actinobacteria(100);Coriobacteriia(100);Coriobacteriales(100);Coriobacteriaceae(100);uncultured(100);
Otu2485	0	Bacteria(100);Proteobacteria(100);Betaproteobacteria(100);Betaproteobacteria_unclassified(100);Betaproteobacteria_unclassified(100);Betaproteobacteria_unclassified(100);
Otu608	0	Bacteria(100);Proteobacteria(100);Betaproteobacteria(100);SC-I-84(100);SC-I-84_fa(100);SC-I-84_ge(100);
Otu287	0	Bacteria(100);Nitrospirae(100);Nitrospira(100);Nitrospirales(100);Nitrospiraceae(100);uncultured(100);
Otu4913	0	Bacteria(100);Spirochaetae(100);Spirochaetes(100);Spirochaetales(100);Spirochaetaceae(100);Spirochaeta_2(93);
Otu4117	0	Bacteria(100);Proteobacteria(100);Betaproteobacteria(100);Nitrosomonadales(99);Nitrosomonadaceae(99);uncultured(99);
Otu6348	0	Bacteria(100);Chloroflexi(100);Anaerolineae(100);Anaerolineales(100);Anaerolineaceae(100);uncultured(100);
Otu1202	0	Bacteria(100);Proteobacteria(100);Gammaproteobacteria(100);Xanthomonadales(100);Xanthomonadales_Incertae_Sedis(100);uncultured(100);
Otu814	0	Bacteria(100);Proteobacteria(100);Betaproteobacteria(100);Nitrosomonadales(97);Nitrosomonadaceae(97);uncultured(97);
Otu614	0	Bacteria(100);Chloroflexi(100);Anaerolineae(100);Anaerolineales(100);Anaerolineaceae(100);uncultured(100);
Otu4529	0	Bacteria(100);Proteobacteria(100);Deltaproteobacteria(100);Myxococcales(100);BIrii41(100);BIrii41_ge(100);
Otu6508	0	Bacteria(100);Proteobacteria(100);Deltaproteobacteria(100);Myxococcales(100);Archangiaceae(100);Anaeromyxobacter(100);
Otu170	0	Bacteria(100);Nitrospirae(100);Nitrospira(100);Nitrospirales(100);Nitrospiraceae(100);uncultured(100);
Otu3385	0	Bacteria(100);Acidobacteria(100);Subgroup_22(100);Subgroup_22_or(100);Subgroup_22_fa(100);Subgroup_22_ge(100);
Otu849	0	Bacteria(100);Actinobacteria(100);Actinobacteria(100);PeM15(100);PeM15_fa(100);PeM15_ge(100);
Otu7949	0	Bacteria(100);Chloroflexi(100);Anaerolineae(100);Anaerolineales(100);Anaerolineaceae(100);uncultured(99);
Otu1974	0	Bacteria(100);Proteobacteria(100);Deltaproteobacteria(100);NB1-j(100);NB1-j_fa(100);NB1-j_ge(100);
Otu6162	0	Bacteria(100);Proteobacteria(100);Deltaproteobacteria(100);Myxococcales(100);Haliangiaceae(100);Haliangium(100);
Otu877	0	Bacteria(100);Firmicutes(100);Clostridia(100);Clostridiales(100);Clostridiaceae_1(100);Clostridium_sensu_stricto_12(76);
Otu3477	0	Bacteria(100);Bacteroidetes(100);SB-5(100);SB-5_or(100);SB-5_fa(100);SB-5_ge(100);
Otu1045	0	Bacteria(100);Acidobacteria(100);Subgroup_18(100);Subgroup_18_or(100);Subgroup_18_fa(100);Subgroup_18_ge(100);
Otu1014	0	Bacteria(100);Chloroflexi(100);Anaerolineae(100);Anaerolineales(100);Anaerolineaceae(100);uncultured(100);
Otu2422	0	Bacteria(100);Firmicutes(100);Clostridia(100);Clostridiales(100);Ruminococcaceae(100);Ruminiclostridium_1(96);
Otu1872	0	Bacteria(100);Proteobacteria(100);Gammaproteobacteria(100);Methylococcales(100);Methylococcaceae(98);Methylosarcina(70);
Otu1151	0	Bacteria(100);Chloroflexi(100);Anaerolineae(100);Anaerolineales(100);Anaerolineaceae(100);uncultured(100);
Otu822	0	Bacteria(100);Ignavibacteriae(100);Ignavibacteria(100);Ignavibacteriales(100);BSV26(100);BSV26_ge(100);
Otu2858	0	Bacteria(100);Acidobacteria(100);Subgroup_6(100);Subgroup_6_or(99);Subgroup_6_fa(99);Subgroup_6_ge(99);
Otu628	0	Bacteria(100);Chloroflexi(100);Anaerolineae(100);Anaerolineales(100);Anaerolineaceae(100);uncultured(100);
Otu3049	0	Bacteria(100);Chloroflexi(100);SJA-15(100);SJA-15_or(100);SJA-15_fa(100);SJA-15_ge(100);
Otu3563	0	Bacteria(100);Gemmatimonadetes(100);Gemmatimonadetes(100);Gemmatimonadales(100);Gemmatimonadaceae(100);uncultured(100);
Otu1781	0	Bacteria(100);Proteobacteria(100);Betaproteobacteria(100);Rhodocyclales(100);Rhodocyclaceae(100);Propionivibrio(98);
Otu553	0	Bacteria(100);Proteobacteria(100);Deltaproteobacteria(100);NB1-j(100);NB1-j_fa(100);NB1-j_ge(100);
Otu3442	0	Bacteria(100);Proteobacteria(100);Deltaproteobacteria(100);Sva0485(100);Sva0485_fa(100);Sva0485_ge(100);
Otu2820	0	Bacteria(100);Proteobacteria(100);Deltaproteobacteria(100);Syntrophobacterales(100);Syntrophaceae(100);Desulfomonile(100);
Otu1181	0	Bacteria(100);Bacteroidetes(100);Cytophagia(100);Cytophagales(100);Cytophagaceae(100);Chryseolinea(97);
Otu642	0	Bacteria(100);Bacteroidetes(100);Bacteroidetes_vadinHA17(100);Bacteroidetes_vadinHA17_or(100);Bacteroidetes_vadinHA17_fa(100);Bacteroidetes_vadinHA17_ge(100);
Otu1169	0	Bacteria(100);Proteobacteria(100);Deltaproteobacteria(100);Deltaproteobacteria_Incertae_Sedis(100);Syntrophorhabdaceae(100);Syntrophorhabdus(100);
Otu4025	0	Bacteria(100);Proteobacteria(100);Gammaproteobacteria(97);HOC36(65);HOC36_fa(65);HOC36_ge(65);
Otu1170	0	Bacteria(100);Proteobacteria(95);Gammaproteobacteria(89);Gammaproteobacteria_unclassified(89);Gammaproteobacteria_unclassified(89);Gammaproteobacteria_unclassified(89);
Otu2541	0	Bacteria(100);Firmicutes(100);Clostridia(100);Clostridiales(100);Ruminococcaceae(100);Ercella(100);
Otu14864	0	Bacteria(100);Nitrospinae(100);Belgica2005-10-ZG-3(100);Belgica2005-10-ZG-3_or(100);Belgica2005-10-ZG-3_fa(100);Belgica2005-10-ZG-3_ge(100);
Otu1663	0	Bacteria(100);Ignavibacteriae(100);Ignavibacteria(100);Ignavibacteriales(100);BSV26(100);BSV26_ge(100);
Otu812	0	Bacteria(100);Chloroflexi(100);SJA-15(100);SJA-15_or(100);SJA-15_fa(100);SJA-15_ge(100);
Otu1319	0	Bacteria(100);Proteobacteria(100);Gammaproteobacteria(100);Xanthomonadales(100);Xanthomonadales_Incertae_Sedis(100);uncultured(100);
Otu297	0	Bacteria(100);Proteobacteria(100);Alphaproteobacteria(100);Rhodospirillales(100);Acetobacteraceae(100);Roseomonas(97);
Otu4462	0	Bacteria(100);Planctomycetes(97);vadinHA49(96);vadinHA49_or(96);vadinHA49_fa(96);vadinHA49_ge(96);
Otu1623	0	Bacteria(100);Proteobacteria(100);Gammaproteobacteria(100);Chromatiales(100);Ectothiorhodospiraceae(100);Thioalkalispira(100);
Otu4266	0	Bacteria(100);Proteobacteria(100);Deltaproteobacteria(99);Bdellovibrionales(96);Bdellovibrionaceae(96);OM27_clade(96);
Otu1883	0	Bacteria(100);Bacteroidetes(100);Bacteroidetes_vadinHA17(100);Bacteroidetes_vadinHA17_or(100);Bacteroidetes_vadinHA17_fa(100);Bacteroidetes_vadinHA17_ge(100);
Otu2181	0	Bacteria(100);Proteobacteria(100);Deltaproteobacteria(100);Myxococcales(100);Archangiaceae(100);Anaeromyxobacter(100);
Otu8980	0	Bacteria(100);Actinobacteria(100);MB-A2-108(100);MB-A2-108_or(100);MB-A2-108_fa(100);MB-A2-108_ge(100);
Otu4074	0	Bacteria(100);Proteobacteria(100);Betaproteobacteria(100);Nitrosomonadales(100);Gallionellaceae(100);uncultured(82);
Otu3044	0	Bacteria(100);Acidobacteria(100);Subgroup_18(100);Subgroup_18_or(100);Subgroup_18_fa(100);Subgroup_18_ge(100);
Otu1917	0	Bacteria(100);Gemmatimonadetes(100);Gemmatimonadetes(100);Gemmatimonadales(100);Gemmatimonadaceae(100);uncultured(100);
Otu2616	0	Bacteria(100);Proteobacteria(100);Gammaproteobacteria(100);Gammaproteobacteria_Incertae_Sedis(100);Unknown_Family(100);uncultured(100);
Otu1541	0	Bacteria(100);Actinobacteria(100);MB-A2-108(100);MB-A2-108_or(100);MB-A2-108_fa(100);MB-A2-108_ge(100);
Otu1291	0	Bacteria(100);Chloroflexi(100);Anaerolineae(100);Anaerolineales(100);Anaerolineaceae(100);Anaerolinea(68);
Otu332	0	Bacteria(100);Proteobacteria(100);Alphaproteobacteria(100);Rhizobiales(100);A0839(100);A0839_ge(100);
Otu2900	0	Bacteria(100);Acidobacteria(100);Subgroup_18(100);Subgroup_18_or(100);Subgroup_18_fa(100);Subgroup_18_ge(100);
Otu6238	0	Bacteria(100);Proteobacteria(100);Deltaproteobacteria(100);Sva0485(100);Sva0485_fa(100);Sva0485_ge(100);
Otu9280	0	Bacteria(100);Acidobacteria(100);Subgroup_6(100);Subgroup_6_or(100);Subgroup_6_fa(100);Subgroup_6_ge(100);
Otu408	0	Bacteria(100);Bacteroidetes(100);Sphingobacteriia(100);Sphingobacteriales(100);Chitinophagaceae(100);Dinghuibacter(100);
Otu2218	0	Bacteria(100);Acidobacteria(100);Solibacteres(100);Solibacterales(100);Solibacteraceae_(Subgroup_3)(100);AKIW659(100);
Otu1327	0	Bacteria(100);Proteobacteria(100);Betaproteobacteria(100);Hydrogenophilales(100);Hydrogenophilaceae(100);Thiobacillus(100);
Otu1243	0	Bacteria(100);Chloroflexi(99);Anaerolineae(99);Anaerolineales(99);Anaerolineaceae(99);uncultured(99);
Otu2961	0	Bacteria(100);Bacteroidetes(100);Cytophagia(100);Cytophagales(100);Cytophagaceae(100);uncultured(100);
Otu2565	0	Bacteria(100);Bacteroidetes(100);SB-5(100);SB-5_or(100);SB-5_fa(100);SB-5_ge(100);
Otu1756	0	Bacteria(100);Acidobacteria(100);Solibacteres(100);Solibacterales(100);Solibacteraceae_(Subgroup_3)(100);Paludibaculum(100);
Otu1926	0	Bacteria(100);Bacteroidetes(100);Bacteroidetes_vadinHA17(100);Bacteroidetes_vadinHA17_or(100);Bacteroidetes_vadinHA17_fa(100);Bacteroidetes_vadinHA17_ge(100);
Otu2027	0	Bacteria(100);Bacteroidetes(100);Bacteroidetes_vadinHA17(100);Bacteroidetes_vadinHA17_or(100);Bacteroidetes_vadinHA17_fa(100);Bacteroidetes_vadinHA17_ge(100);
Otu389	0	Bacteria(100);Chloroflexi(100);Chloroflexi_cl(100);Chloroflexi_or(100);Chloroflexi_fa(100);Chloroflexi_ge(100);
Otu1116	0	Bacteria(100);Chloroflexi(100);Ardenticatenia(100);uncultured(100);uncultured_fa(100);uncultured_ge(100);
Otu1794	0	Bacteria(100);Chloroflexi(100);Anaerolineae(68);Anaerolineales(68);Anaerolineaceae(68);uncultured(68);
Otu476	0	Bacteria(100);Acidobacteria(100);Solibacteres(100);Solibacterales(100);Solibacteraceae_(Subgroup_3)(100);GOUTB8(68);
Otu11908	0	Bacteria(100);Acidobacteria(100);Subgroup_6(100);Subgroup_6_or(97);Subgroup_6_fa(97);Subgroup_6_ge(97);
Otu1417	0	Bacteria(100);Proteobacteria(100);Betaproteobacteria(100);Nitrosomonadales(100);Nitrosomonadaceae(100);uncultured(100);
Otu13112	0	Bacteria(100);Proteobacteria(100);Betaproteobacteria(100);Nitrosomonadales(100);Nitrosomonadaceae(100);uncultured(100);
Otu1092	0	Bacteria(100);Bacteroidetes(100);Bacteroidia(100);Bacteroidia_Incertae_Sedis(100);Draconibacteriaceae(100);uncultured(100);
Otu2294	0	Bacteria(100);Acidobacteria(99);Holophagae(98);Subgroup_7(98);Subgroup_7_fa(98);Subgroup_7_ge(98);
Otu1113	0	Bacteria(100);Proteobacteria(100);Deltaproteobacteria(100);NB1-j(99);NB1-j_fa(99);NB1-j_ge(99);
Otu4434	0	Bacteria(100);Proteobacteria(100);Betaproteobacteria(100);SC-I-84(100);SC-I-84_fa(100);SC-I-84_ge(100);
Otu2527	0	Bacteria(100);Proteobacteria(100);Deltaproteobacteria(100);Sva0485(100);Sva0485_fa(100);Sva0485_ge(100);
Otu6531	0	Bacteria(100);Bacteroidetes(100);SB-5(100);SB-5_or(100);SB-5_fa(100);SB-5_ge(100);
Otu7862	0	Bacteria(100);Nitrospinae(100);Belgica2005-10-ZG-3(100);Belgica2005-10-ZG-3_or(100);Belgica2005-10-ZG-3_fa(100);Belgica2005-10-ZG-3_ge(100);
Otu2344	0	Bacteria(100);Proteobacteria(100);Deltaproteobacteria(100);Myxococcales(100);Archangiaceae(100);Anaeromyxobacter(100);
Otu2424	0	Bacteria(100);Gemmatimonadetes(100);S0134_terrestrial_group(100);S0134_terrestrial_group_or(100);S0134_terrestrial_group_fa(100);S0134_terrestrial_group_ge(100);
Otu3367	0	Bacteria(100);Acidobacteria(100);Solibacteres(100);Solibacterales(100);Solibacteraceae_(Subgroup_3)(100);AKIW659(100);
Otu2645	0	Bacteria(100);Acidobacteria(100);Subgroup_17(100);Subgroup_17_or(100);Subgroup_17_fa(100);Subgroup_17_ge(100);
Otu979	0	Bacteria(100);Chloroflexi(100);Anaerolineae(100);Anaerolineales(100);Anaerolineaceae(100);Anaerolinea(100);
Otu3390	0	Bacteria(100);Proteobacteria(100);Deltaproteobacteria(100);Myxococcales(100);Archangiaceae(97);Anaeromyxobacter(97);
Otu1328	0	Bacteria(100);Chlorobi(100);Chlorobia(100);Chlorobiales(100);OPB56(100);OPB56_ge(100);
Otu2413	0	Bacteria(100);Proteobacteria(100);Deltaproteobacteria(100);43F-1404R(100);43F-1404R_fa(100);43F-1404R_ge(100);
Otu1428	0	Bacteria(100);Bacteroidetes(100);Cytophagia(100);Cytophagales(100);Flammeovirgaceae(98);uncultured(97);
Otu1000	0	Bacteria(100);Chloroflexi(100);Anaerolineae(100);Anaerolineales(100);Anaerolineaceae(100);uncultured(99);
Otu4250	0	Bacteria(100);Proteobacteria(100);Betaproteobacteria(100);Nitrosomonadales(100);Nitrosomonadaceae(100);uncultured(100);
Otu763	0	Bacteria(100);Proteobacteria(100);Deltaproteobacteria(100);NB1-j(100);NB1-j_fa(100);NB1-j_ge(100);
Otu7779	0	Bacteria(100);Verrucomicrobia(100);OPB35_soil_group(100);OPB35_soil_group_or(100);OPB35_soil_group_fa(100);OPB35_soil_group_ge(100);
Otu3862	0	Bacteria(100);Proteobacteria(100);Deltaproteobacteria(100);Myxococcales(100);Archangiaceae(100);Anaeromyxobacter(100);
Otu5785	0	Bacteria(100);Proteobacteria(100);Betaproteobacteria(100);Rhodocyclales(99);Rhodocyclaceae(99);uncultured(83);
Otu3768	0	Bacteria(100);Proteobacteria(100);Deltaproteobacteria(100);Syntrophobacterales(100);Syntrophobacteraceae(100);Syntrophobacteraceae_unclassified(100);
Otu3599	0	Bacteria(100);Bacteroidetes(100);Sphingobacteriia(100);Sphingobacteriales(100);Chitinophagaceae(100);Chitinophaga(62);
Otu3509	0	Bacteria(100);Bacteroidetes(100);Sphingobacteriia(100);Sphingobacteriales(100);Lentimicrobiaceae(83);Lentimicrobiaceae_ge(83);
Otu2748	0	Bacteria(100);Ignavibacteriae(97);Ignavibacteria(97);Ignavibacteriales(97);BSV26(94);BSV26_ge(94);
Otu438	0	Bacteria(100);Chloroflexi(100);Anaerolineae(100);Anaerolineales(100);Anaerolineaceae(100);Bellilinea(95);
Otu5357	0	Bacteria(100);Chloroflexi(100);Anaerolineae(100);Anaerolineales(100);Anaerolineaceae(100);uncultured(100);
Otu3022	0	Bacteria(100);Acidobacteria(100);Subgroup_22(100);Subgroup_22_or(100);Subgroup_22_fa(100);Subgroup_22_ge(100);
Otu3915	0	Bacteria(100);Proteobacteria(100);Gammaproteobacteria(100);Methylococcales(100);Crenotrichaceae(97);Crenothrix(97);
Otu3681	0	Bacteria(100);Proteobacteria(100);Gammaproteobacteria(100);Methylococcales(100);Methylococcaceae(100);Methylomonas(100);
Otu2556	0	Bacteria(100);Bacteroidetes(100);Bacteroidia(100);Bacteroidales(100);Prolixibacteraceae(100);BSV13(100);
Otu1027	0	Bacteria(100);Chloroflexi(99);Anaerolineae(99);Anaerolineales(99);Anaerolineaceae(99);uncultured(99);
Otu7536	0	Bacteria(100);Chloroflexi(100);Anaerolineae(100);Anaerolineales(100);Anaerolineaceae(100);uncultured(100);
Otu1007	0	Bacteria(100);Chloroflexi(100);Anaerolineae(100);Anaerolineales(100);Anaerolineaceae(100);uncultured(94);
Otu5203	0	Bacteria(100);Bacteroidetes(100);Bacteroidia(100);Bacteroidales(100);Rikenellaceae(100);Blvii28_wastewater-sludge_group(100);
Otu3999	0	Bacteria(100);Chloroflexi(100);Anaerolineae(82);Anaerolineales(82);Anaerolineaceae(82);uncultured(82);
Otu6456	0	Bacteria(100);Spirochaetae(100);Spirochaetes(100);Spirochaetales(100);Spirochaetaceae(100);uncultured(100);
Otu6709	0	Bacteria(100);Bacteroidetes(100);Bacteroidetes_BD2-2(100);Bacteroidetes_BD2-2_or(100);Bacteroidetes_BD2-2_fa(100);Bacteroidetes_BD2-2_ge(100);
Otu3849	0	Bacteria(100);Bacteroidetes(100);Sphingobacteriia(100);Sphingobacteriales(100);Lentimicrobiaceae(100);Lentimicrobiaceae_ge(100);
Otu935	0	Bacteria(100);Ignavibacteriae(98);Ignavibacteria(98);Ignavibacteriales(98);BSV26(80);BSV26_ge(80);
Otu793	0	Bacteria(100);Chloroflexi(100);SBR2076(98);SBR2076_or(98);SBR2076_fa(98);SBR2076_ge(98);
Otu8229	0	Bacteria(100);Proteobacteria(100);Deltaproteobacteria(100);Myxococcales(100);Haliangiaceae(100);Haliangium(100);
Otu3527	0	Bacteria(100);Verrucomicrobia(100);OPB35_soil_group(100);OPB35_soil_group_or(100);OPB35_soil_group_fa(100);OPB35_soil_group_ge(100);
Otu4955	0	Bacteria(100);Proteobacteria(100);Betaproteobacteria(100);Rhodocyclales(100);Rhodocyclaceae(100);Rhodocyclaceae_unclassified(100);
Otu912	0	Bacteria(100);Chlorobi(100);Chlorobia(100);Chlorobiales(100);OPB56(100);OPB56_ge(100);
Otu470	0	Bacteria(100);Chloroflexi(100);Anaerolineae(100);Anaerolineales(100);Anaerolineaceae(100);uncultured(100);
Otu3314	0	Bacteria(100);Proteobacteria(100);Deltaproteobacteria(100);Sva0485(98);Sva0485_fa(98);Sva0485_ge(98);
Otu980	0	Bacteria(100);Chloroflexi(100);Anaerolineae(100);Anaerolineales(100);Anaerolineaceae(100);Leptolinea(65);
Otu5784	0	Bacteria(100);Proteobacteria(100);Betaproteobacteria(100);Rhodocyclales(100);Rhodocyclaceae(100);uncultured(97);
Otu5659	0	Bacteria(100);Acidobacteria(100);Subgroup_6(100);Subgroup_6_or(100);Subgroup_6_fa(100);Subgroup_6_ge(100);
Otu2394	0	Bacteria(100);Proteobacteria(100);Betaproteobacteria(100);Nitrosomonadales(100);Nitrosomonadaceae(100);uncultured(100);
Otu1505	0	Bacteria(100);Proteobacteria(100);Gammaproteobacteria(100);KI89A_clade(100);KI89A_clade_fa(100);KI89A_clade_ge(100);
Otu12714	0	Bacteria(100);Proteobacteria(100);Deltaproteobacteria(100);Myxococcales(100);Archangiaceae(100);Anaeromyxobacter(100);
Otu2530	0	Bacteria(100);Ignavibacteriae(100);Ignavibacteria(100);Ignavibacteriales(100);BSV26(100);BSV26_ge(100);
Otu2074	0	Bacteria(100);Proteobacteria(100);Deltaproteobacteria(100);Desulfobacterales(100);Desulfobulbaceae(100);Desulfobulbus(100);
Otu2955	0	Bacteria(100);Bacteroidetes(100);Bacteroidetes_vadinHA17(100);Bacteroidetes_vadinHA17_or(100);Bacteroidetes_vadinHA17_fa(100);Bacteroidetes_vadinHA17_ge(100);
Otu3362	0	Bacteria(100);Ignavibacteriae(100);Ignavibacteria(100);Ignavibacteriales(100);PHOS-HE36(100);PHOS-HE36_ge(100);
Otu9841	0	Bacteria(100);Proteobacteria(100);Gammaproteobacteria(100);Xanthomonadales(100);Xanthomonadales_Incertae_Sedis(100);uncultured(100);
Otu457	0	Bacteria(100);Nitrospirae(100);Nitrospira(100);Nitrospirales(100);Nitrospiraceae(100);uncultured(100);
Otu3871	0	Bacteria(100);Proteobacteria(100);Deltaproteobacteria(100);Syntrophobacterales(99);Syntrophobacteraceae(99);uncultured(95);
Otu477	0	Bacteria(100);Bacteroidetes(100);Bacteroidetes_vadinHA17(99);Bacteroidetes_vadinHA17_or(99);Bacteroidetes_vadinHA17_fa(99);Bacteroidetes_vadinHA17_ge(99);
Otu1097	0	Bacteria(100);Chloroflexi(100);Anaerolineae(100);Anaerolineales(100);Anaerolineaceae(100);uncultured(100);
Otu2580	0	Bacteria(100);Proteobacteria(100);Deltaproteobacteria(100);Desulfarculales(100);Desulfarculaceae(100);Desulfatiglans(100);
Otu2509	0	Bacteria(100);Gemmatimonadetes(95);Gemmatimonadetes(90);Gemmatimonadales(90);Gemmatimonadaceae(90);uncultured(87);
Otu489	0	Bacteria(100);Chloroflexi(100);Anaerolineae(100);Anaerolineales(100);Anaerolineaceae(100);Anaerolinea(100);
Otu744	0	Bacteria(100);Chloroflexi(100);Anaerolineae(100);Anaerolineales(100);Anaerolineaceae(100);uncultured(100);
Otu3145	0	Bacteria(100);Proteobacteria(100);Gammaproteobacteria(100);Methylococcales(100);Methylococcaceae(100);Methylomicrobium(100);
Otu3010	0	Bacteria(100);Proteobacteria(100);Betaproteobacteria(100);Burkholderiales(100);Alcaligenaceae(100);uncultured(100);
Otu1381	0	Bacteria(100);Proteobacteria(100);Gammaproteobacteria(100);Xanthomonadales(98);Xanthomonadales_Incertae_Sedis(95);uncultured(95);
Otu886	0	Bacteria(100);Acidobacteria(100);Solibacteres(100);Solibacterales(100);Solibacteraceae_(Subgroup_3)(100);Paludibaculum(87);
Otu656	0	Bacteria(100);Proteobacteria(100);Betaproteobacteria(100);B1-7BS(100);B1-7BS_fa(100);B1-7BS_ge(100);
Otu6753	0	Bacteria(100);Spirochaetae(100);Spirochaetes(100);Spirochaetales(100);Spirochaetaceae(100);Treponema(100);
Otu9082	0	Bacteria(100);Gemmatimonadetes(100);Gemmatimonadetes(100);Gemmatimonadales(100);Gemmatimonadaceae(100);uncultured(100);
Otu544	0	Bacteria(100);Chloroflexi(100);Anaerolineae(100);Anaerolineales(100);Anaerolineaceae(100);uncultured(97);
Otu7682	0	Bacteria(100);Acidobacteria(100);Subgroup_6(100);Subgroup_6_or(100);Subgroup_6_fa(100);Subgroup_6_ge(100);
Otu717	0	Bacteria(100);Chloroflexi(100);Caldilineae(100);Caldilineales(100);Caldilineaceae(100);uncultured(99);
Otu1127	0	Bacteria(100);Bacteroidetes(100);Sphingobacteriia(100);Sphingobacteriales(100);Chitinophagaceae(100);Chitinophaga(82);
Otu2488	0	Bacteria(100);Proteobacteria(100);Gammaproteobacteria(100);KI89A_clade(100);KI89A_clade_fa(100);KI89A_clade_ge(100);
Otu1415	0	Bacteria(100);Chloroflexi(100);Dehalococcoidia(100);Dehalococcoidia_unclassified(100);Dehalococcoidia_unclassified(100);Dehalococcoidia_unclassified(100);
Otu12056	0	Bacteria(100);Proteobacteria(100);Betaproteobacteria(100);SC-I-84(100);SC-I-84_fa(100);SC-I-84_ge(100);
Otu383	0	Bacteria(100);Chloroflexi(100);SJA-15(100);SJA-15_or(100);SJA-15_fa(100);SJA-15_ge(100);
Otu2815	0	Bacteria(100);Verrucomicrobia(100);OPB35_soil_group(100);OPB35_soil_group_or(100);OPB35_soil_group_fa(100);OPB35_soil_group_ge(100);
Otu3040	0	Bacteria(100);Proteobacteria(100);Deltaproteobacteria(100);Bdellovibrionales(100);Bacteriovoracaceae(100);Deferrisoma(100);
Otu58	0	Bacteria(100);Proteobacteria(100);Alphaproteobacteria(100);Rhodospirillales(100);Rhodospirillaceae(100);Defluviicoccus(100);
Otu237	0	Bacteria(100);Proteobacteria(100);Alphaproteobacteria(100);Rhodospirillales(100);Rhodospirillaceae(100);Defluviicoccus(100);
Otu3017	0	Bacteria(100);Chloroflexi(100);SJA-15(100);SJA-15_or(100);SJA-15_fa(100);SJA-15_ge(100);
Otu1205	0	Bacteria(100);Ignavibacteriae(100);Ignavibacteria(100);Ignavibacteriales(100);Ignavibacteriaceae(92);Ignavibacterium(92);
Otu4937	0	Bacteria(100);Proteobacteria(100);Deltaproteobacteria(100);NB1-j(100);NB1-j_fa(100);NB1-j_ge(100);
Otu414	0	Bacteria(100);Chloroflexi(100);Anaerolineae(100);Anaerolineales(100);Anaerolineaceae(100);uncultured(100);
Otu2182	0	Bacteria(100);Proteobacteria(100);Deltaproteobacteria(100);NB1-j(100);NB1-j_fa(100);NB1-j_ge(100);
Otu5344	0	Bacteria(100);Proteobacteria(100);Gammaproteobacteria(93);Gammaproteobacteria_unclassified(93);Gammaproteobacteria_unclassified(93);Gammaproteobacteria_unclassified(93);
Otu1880	0	Bacteria(100);Ignavibacteriae(100);Ignavibacteria(100);Ignavibacteriales(100);BSV26(100);BSV26_ge(100);
Otu3289	0	Bacteria(100);Proteobacteria(100);Betaproteobacteria(100);SC-I-84(100);SC-I-84_fa(100);SC-I-84_ge(100);
Otu982	0	Bacteria(100);Proteobacteria(100);Betaproteobacteria(100);SC-I-84(100);SC-I-84_fa(100);SC-I-84_ge(100);
Otu2795	0	Bacteria(100);Bacteroidetes(100);WCHB1-32(100);WCHB1-32_or(100);WCHB1-32_fa(100);WCHB1-32_ge(100);
Otu1483	0	Bacteria(100);Proteobacteria(100);Gammaproteobacteria(100);Methylococcales(100);Methylococcaceae(100);Methylocaldum(87);
Otu1963	0	Bacteria(100);Proteobacteria(100);Deltaproteobacteria(100);NB1-j(100);NB1-j_fa(100);NB1-j_ge(100);
Otu1155	0	Bacteria(100);Proteobacteria(100);Deltaproteobacteria(100);NB1-j(100);NB1-j_fa(100);NB1-j_ge(100);
Otu11757	0	Bacteria(100);Actinobacteria(100);MB-A2-108(100);MB-A2-108_or(100);MB-A2-108_fa(100);MB-A2-108_ge(100);
Otu3355	0	Bacteria(100);Chloroflexi(100);KD4-96(100);KD4-96_or(100);KD4-96_fa(100);KD4-96_ge(100);
Otu5786	0	Bacteria(100);Acidobacteria(100);Subgroup_6(100);Subgroup_6_or(98);Subgroup_6_fa(98);Subgroup_6_ge(98);
Otu3065	0	Bacteria(100);Proteobacteria(100);Deltaproteobacteria(100);Desulfuromonadales(100);Desulfuromonadaceae(65);Desulfuromonadaceae_unclassified(65);
Otu555	0	Bacteria(100);Actinobacteria(100);Thermoleophilia(100);Solirubrobacterales(100);Elev-16S-1332(100);Elev-16S-1332_ge(100);
Otu4298	0	Bacteria(100);Proteobacteria(100);Betaproteobacteria(100);Nitrosomonadales(89);Nitrosomonadaceae(89);uncultured(89);
Otu3741	0	Bacteria(100);RBG-1_(Zixibacteria)(100);RBG-1_(Zixibacteria)_cl(100);RBG-1_(Zixibacteria)_or(100);RBG-1_(Zixibacteria)_fa(100);RBG-1_(Zixibacteria)_ge(100);
Otu7856	0	Bacteria(100);Spirochaetae(100);Spirochaetes(100);Spirochaetales(100);Spirochaetaceae(100);Treponema_2(100);
Otu9698	0	Bacteria(100);Proteobacteria(100);Deltaproteobacteria(100);Desulfurellales(100);Desulfurellaceae(100);H16(99);
Otu8428	0	Bacteria(100);Proteobacteria(100);Deltaproteobacteria(100);Myxococcales(100);Haliangiaceae(97);Haliangium(97);
Otu1140	0	Bacteria(100);Acidobacteria(100);Subgroup_18(100);Subgroup_18_or(100);Subgroup_18_fa(100);Subgroup_18_ge(100);
Otu1485	0	Bacteria(100);Chloroflexi(100);Anaerolineae(100);Anaerolineales(100);Anaerolineaceae(100);uncultured(100);
Otu5983	0	Bacteria(100);Proteobacteria(100);Deltaproteobacteria(100);Desulfuromonadales(100);Geobacteraceae(100);Geothermobacter(100);
Otu4938	0	Bacteria(100);Ignavibacteriae(97);Ignavibacteria(97);Ignavibacteriales(97);BSV26(91);BSV26_ge(91);
Otu1416	0	Bacteria(100);Chloroflexi(100);Anaerolineae(100);Anaerolineales(100);Anaerolineaceae(100);uncultured(100);
Otu1345	0	Bacteria(100);Chloroflexi(98);SBR2076(89);SBR2076_or(89);SBR2076_fa(89);SBR2076_ge(89);
Otu2920	0	Bacteria(100);Gemmatimonadetes(100);S0134_terrestrial_group(100);S0134_terrestrial_group_or(100);S0134_terrestrial_group_fa(100);S0134_terrestrial_group_ge(100);
Otu1929	0	Bacteria(100);Ignavibacteriae(100);Ignavibacteria(100);Ignavibacteriales(100);BSV26(100);BSV26_ge(100);
Otu2536	0	Bacteria(100);Proteobacteria(100);Gammaproteobacteria(100);Acidiferrobacterales(100);Acidiferrobacteraceae(100);Sulfurifustis(100);
Otu1217	0	Bacteria(100);Bacteroidetes(100);Bacteroidia(100);Bacteroidia_Incertae_Sedis(100);Draconibacteriaceae(100);uncultured(100);
Otu195	0	Bacteria(100);Nitrospirae(100);Nitrospira(100);Nitrospirales(100);Nitrospiraceae(100);uncultured(100);
Otu2711	0	Bacteria(100);Cyanobacteria(100);Cyanobacteria(100);SubsectionI(100);FamilyI(100);Synechococcus(96);
Otu154	0	Bacteria(100);Chloroflexi(100);Anaerolineae(100);Anaerolineales(100);Anaerolineaceae(100);uncultured(100);
Otu8827	0	Bacteria(100);Verrucomicrobia(100);OPB35_soil_group(100);OPB35_soil_group_or(95);OPB35_soil_group_fa(95);OPB35_soil_group_ge(95);
Otu2785	0	Bacteria(100);Chloroflexi(100);Anaerolineae(100);Anaerolineales(100);Anaerolineaceae(100);uncultured(100);
Otu3700	0	Bacteria(100);Proteobacteria(100);Gammaproteobacteria(100);KI89A_clade(100);KI89A_clade_fa(100);KI89A_clade_ge(100);
Otu3172	0	Bacteria(98);Chlorobi(98);Chlorobia(98);Chlorobiales(98);SJA-28(98);SJA-28_ge(98);
Otu2416	0	Bacteria(100);Chloroflexi(100);Ardenticatenia(100);uncultured(100);uncultured_fa(100);uncultured_ge(100);
Otu1654	0	Bacteria(100);Proteobacteria(100);Betaproteobacteria(100);TRA3-20(100);TRA3-20_fa(100);TRA3-20_ge(100);
Otu5160	0	Bacteria(100);Proteobacteria(100);Gammaproteobacteria(100);Methylococcales(100);Methylococcaceae(100);Methylomonas(100);
Otu3511	0	Bacteria(100);Proteobacteria(100);Gammaproteobacteria(100);Xanthomonadales(100);Xanthomonadales_Incertae_Sedis(100);Candidatus_Competibacter(100);
Otu4019	0	Bacteria(100);Proteobacteria(100);Betaproteobacteria(100);Nitrosomonadales(100);Nitrosomonadaceae(100);uncultured(100);
Otu3658	0	Bacteria(100);Nitrospirae(100);Nitrospira(100);Nitrospirales(100);FW13(100);FW13_ge(100);
Otu3455	0	Bacteria(100);Acidobacteria(100);Subgroup_21(100);Subgroup_21_or(100);Subgroup_21_fa(100);Subgroup_21_ge(100);
Otu3844	0	Bacteria(100);Bacteroidetes(100);Bacteroidetes_vadinHA17(100);Bacteroidetes_vadinHA17_or(100);Bacteroidetes_vadinHA17_fa(100);Bacteroidetes_vadinHA17_ge(100);
Otu2718	0	Bacteria(100);Proteobacteria(100);Deltaproteobacteria(100);Syntrophobacterales(100);Syntrophaceae(100);Syntrophus(99);
Otu1407	0	Bacteria(100);Chloroflexi(100);Anaerolineae(100);Anaerolineales(100);Anaerolineaceae(100);Anaerolinea(100);
Otu6051	0	Bacteria(100);Acidobacteria(100);Solibacteres(100);Solibacterales(100);Solibacteraceae_(Subgroup_3)(100);Bryobacter(73);
Otu2849	0	Bacteria(100);Chloroflexi(100);Anaerolineae(100);Anaerolineales(100);Anaerolineaceae(100);Anaerolinea(100);
Otu3704	0	Bacteria(100);Proteobacteria(100);Gammaproteobacteria(100);SZB30(100);SZB30_fa(100);SZB30_ge(100);
Otu4518	0	Bacteria(100);Proteobacteria(100);Deltaproteobacteria(100);43F-1404R(100);43F-1404R_fa(100);43F-1404R_ge(100);
Otu6756	0	Bacteria(100);Proteobacteria(98);Deltaproteobacteria(98);NB1-j(98);NB1-j_fa(98);NB1-j_ge(98);
Otu1775	0	Bacteria(100);Nitrospirae(100);Nitrospira(100);Nitrospirales(100);Nitrospiraceae(100);Nitrospira(100);
Otu1573	0	Bacteria(100);Fibrobacteres(100);Fibrobacteria(100);Fibrobacterales(100);possible_family_01(100);possible_family_01_ge(100);
Otu5560	0	Bacteria(100);Verrucomicrobia(100);OPB35_soil_group(100);OPB35_soil_group_or(100);OPB35_soil_group_fa(100);OPB35_soil_group_ge(100);
Otu848	0	Bacteria(100);Chloroflexi(100);Anaerolineae(100);Anaerolineales(100);Anaerolineaceae(100);Anaerolinea(100);
Otu1520	0	Bacteria(100);Proteobacteria(98);Deltaproteobacteria(98);NB1-j(98);NB1-j_fa(98);NB1-j_ge(98);
Otu4585	0	Bacteria(100);Gemmatimonadetes(100);Gemmatimonadetes(100);Gemmatimonadales(100);Gemmatimonadaceae(100);uncultured(94);
Otu3677	0	Bacteria(100);Chloroflexi(99);Anaerolineae(96);Anaerolineales(96);Anaerolineaceae(96);uncultured(96);
Otu5326	0	Bacteria(100);Proteobacteria(100);Betaproteobacteria(100);Nitrosomonadales(100);Nitrosomonadaceae(100);uncultured(100);
Otu3747	0	Bacteria(100);Acidobacteria(100);Subgroup_6(100);Subgroup_6_or(95);Subgroup_6_fa(95);Subgroup_6_ge(95);
Otu1897	0	Bacteria(100);Gemmatimonadetes(100);S0134_terrestrial_group(100);S0134_terrestrial_group_or(100);S0134_terrestrial_group_fa(100);S0134_terrestrial_group_ge(100);
Otu3284	0	Bacteria(100);Aminicenantes(100);Aminicenantes_cl(100);Aminicenantes_or(100);Aminicenantes_fa(100);Aminicenantes_ge(100);
Otu551	0	Bacteria(100);Bacteroidetes(100);Bacteroidetes_vadinHA17(98);Bacteroidetes_vadinHA17_or(98);Bacteroidetes_vadinHA17_fa(98);Bacteroidetes_vadinHA17_ge(98);
Otu2642	0	Bacteria(100);Bacteroidetes(100);Sphingobacteriia(100);Sphingobacteriales(100);Lentimicrobiaceae(100);Lentimicrobiaceae_ge(100);
Otu932	0	Bacteria(100);Proteobacteria(100);Betaproteobacteria(100);Burkholderiales(100);Comamonadaceae(100);Comamonadaceae_unclassified(100);
Otu6809	0	Bacteria(100);Actinobacteria(100);Coriobacteriia(100);Coriobacteriales(100);Coriobacteriaceae(100);uncultured(100);
Otu721	0	Bacteria(100);Nitrospirae(100);Nitrospira(100);Nitrospirales(100);Nitrospiraceae(100);uncultured(100);
Otu3643	0	Bacteria(100);Proteobacteria(100);Betaproteobacteria(100);Nitrosomonadales(100);Gallionellaceae(100);Sideroxydans(100);
Otu650	0	Bacteria(100);Acidobacteria(100);Solibacteres(100);Solibacterales(100);Solibacteraceae_(Subgroup_3)(100);Paludibaculum(92);
Otu1745	0	Bacteria(100);Actinobacteria(100);Actinobacteria(100);PeM15(99);PeM15_fa(99);PeM15_ge(99);
Otu6285	0	Bacteria(100);Bacteroidetes(100);Sphingobacteriia(100);Sphingobacteriales(100);Lentimicrobiaceae(100);Lentimicrobiaceae_ge(100);
Otu3373	0	Bacteria(100);Proteobacteria(100);Deltaproteobacteria(100);Myxococcales(100);BIrii41(100);BIrii41_ge(100);
Otu5765	0	Bacteria(100);Chloroflexi(100);SJA-15(100);SJA-15_or(100);SJA-15_fa(100);SJA-15_ge(100);
Otu1567	0	Bacteria(100);Bacteroidetes(100);Bacteroidia(100);Bacteroidales(100);Prolixibacteraceae(100);Prolixibacter(100);
Otu1010	0	Bacteria(100);Proteobacteria(100);Betaproteobacteria(100);TRA3-20(100);TRA3-20_fa(100);TRA3-20_ge(100);
Otu2689	0	Bacteria(100);Bacteroidetes(100);SB-5(100);SB-5_or(100);SB-5_fa(100);SB-5_ge(100);
Otu4178	0	Bacteria(100);Proteobacteria(100);Alphaproteobacteria(100);Rhodobacterales(100);Rhodobacteraceae(100);Tabrizicola(87);
Otu895	0	Bacteria(100);Chloroflexi(100);Anaerolineae(100);Anaerolineales(100);Anaerolineaceae(100);uncultured(100);
Otu2279	0	Bacteria(100);Proteobacteria(100);Gammaproteobacteria(100);Methylococcales(100);Methylococcales_unclassified(100);Methylococcales_unclassified(100);
Otu1013	0	Bacteria(100);Actinobacteria(100);Actinobacteria(100);PeM15(99);PeM15_fa(99);PeM15_ge(99);
Otu7818	0	Bacteria(100);Nitrospirae(100);Nitrospira(100);Nitrospirales(100);FW13(100);FW13_ge(100);
Otu1295	0	Bacteria(100);Acidobacteria(100);Subgroup_11(100);Subgroup_11_or(100);Subgroup_11_fa(100);Subgroup_11_ge(100);
Otu4416	0	Bacteria(100);Bacteroidetes(100);Bacteroidia(84);Bacteroidales(84);Porphyromonadaceae(78);uncultured(78);
Otu2002	0	Bacteria(100);Bacteroidetes(100);Bacteroidia(100);Bacteroidales(100);Prolixibacteraceae(95);BSV13(95);
Otu1734	0	Bacteria(100);Bacteroidetes(100);SB-5(100);SB-5_or(100);SB-5_fa(100);SB-5_ge(100);
Otu1272	0	Bacteria(100);Proteobacteria(100);Alphaproteobacteria(100);Rhodospirillales(95);Rhodospirillaceae(71);Rhodospirillaceae_unclassified(71);
Otu9365	0	Bacteria(100);Acidobacteria(100);Subgroup_6(100);Subgroup_6_or(100);Subgroup_6_fa(100);Subgroup_6_ge(100);
Otu4492	0	Bacteria(100);Bacteroidetes(100);Sphingobacteriia(100);Sphingobacteriales(100);Lentimicrobiaceae(100);Lentimicrobiaceae_ge(100);
Otu11276	0	Bacteria(100);Acidobacteria(100);Subgroup_17(100);Subgroup_17_or(100);Subgroup_17_fa(100);Subgroup_17_ge(100);
Otu3603	0	Bacteria(100);Chloroflexi(100);KD4-96(100);KD4-96_or(100);KD4-96_fa(100);KD4-96_ge(100);
Otu14512	0	Bacteria(100);Proteobacteria(100);Betaproteobacteria(100);Rhodocyclales(100);Rhodocyclaceae(100);Candidatus_Accumulibacter(68);
Otu1759	0	Bacteria(100);Bacteroidetes(100);Bacteroidetes_vadinHA17(100);Bacteroidetes_vadinHA17_or(100);Bacteroidetes_vadinHA17_fa(100);Bacteroidetes_vadinHA17_ge(100);
Otu1811	0	Bacteria(100);Nitrospirae(100);Nitrospira(100);Nitrospirales(100);Nitrospiraceae(100);Nitrospira(100);
Otu3735	0	Bacteria(100);Acidobacteria(100);Subgroup_21(100);Subgroup_21_or(100);Subgroup_21_fa(100);Subgroup_21_ge(100);
Otu1108	0	Bacteria(100);Proteobacteria(100);Alphaproteobacteria(100);Rhodobacterales(100);Rhodobacteraceae(100);Tropicimonas(100);
Otu6048	0	Bacteria(100);Proteobacteria(100);Deltaproteobacteria(100);Sva0485(100);Sva0485_fa(100);Sva0485_ge(100);
Otu1536	0	Bacteria(100);Acidobacteria(100);Subgroup_22(100);Subgroup_22_or(100);Subgroup_22_fa(100);Subgroup_22_ge(100);
Otu4660	0	Bacteria(100);Bacteroidetes(100);WCHB1-32(100);WCHB1-32_or(100);WCHB1-32_fa(100);WCHB1-32_ge(100);
Otu1464	0	Bacteria(100);Proteobacteria(100);Gammaproteobacteria(100);Thiotrichales(98);Thiotrichaceae(98);Beggiatoa(98);
Otu2439	0	Bacteria(100);Proteobacteria(100);Deltaproteobacteria(100);NB1-j(100);NB1-j_fa(100);NB1-j_ge(100);
Otu2296	0	Bacteria(100);Chlorobi(100);Chlorobia(100);Chlorobiales(100);OPB56(100);OPB56_ge(100);
Otu2123	0	Bacteria(100);Bacteroidetes(100);Bacteroidia(100);Bacteroidia_Incertae_Sedis(100);Draconibacteriaceae(100);uncultured(100);
Otu2320	0	Bacteria(100);Proteobacteria(97);Deltaproteobacteria(97);NB1-j(97);NB1-j_fa(97);NB1-j_ge(97);
Otu841	0	Bacteria(100);Gemmatimonadetes(100);Gemmatimonadetes(100);Gemmatimonadales(100);Gemmatimonadaceae(100);uncultured(100);
Otu5888	0	Bacteria(100);Proteobacteria(99);Deltaproteobacteria(99);Desulfurellales(97);Desulfurellaceae(97);H16(97);
Otu1232	0	Bacteria(100);Ignavibacteriae(100);Ignavibacteria(100);Ignavibacteriales(100);PHOS-HE36(77);PHOS-HE36_ge(77);
Otu11417	0	Bacteria(100);Chloroflexi(100);Anaerolineae(100);Anaerolineales(100);Anaerolineaceae(100);uncultured(100);
Otu5563	0	Bacteria(100);Acidobacteria(100);Subgroup_22(100);Subgroup_22_or(100);Subgroup_22_fa(100);Subgroup_22_ge(100);
Otu4659	0	Bacteria(100);Bacteroidetes(100);Bacteroidetes_vadinHA17(100);Bacteroidetes_vadinHA17_or(100);Bacteroidetes_vadinHA17_fa(100);Bacteroidetes_vadinHA17_ge(100);
Otu1858	0	Bacteria(100);Proteobacteria(93);Deltaproteobacteria(89);NB1-j(89);NB1-j_fa(89);NB1-j_ge(89);
Otu2171	0	Bacteria(100);Chloroflexi(100);Anaerolineae(100);Anaerolineales(100);Anaerolineaceae(100);Anaerolinea(100);
Otu244	0	Bacteria(100);Chloroflexi(100);Ardenticatenia(100);uncultured(100);uncultured_fa(100);uncultured_ge(100);
Otu2863	0	Bacteria(100);Proteobacteria(100);Gammaproteobacteria(100);Methylococcales(100);Methylococcaceae(100);Methylococcaceae_unclassified(100);
Otu3997	0	Bacteria(100);Chloroflexi(100);Anaerolineae(99);Anaerolineales(99);Anaerolineaceae(99);uncultured(99);
Otu2531	0	Bacteria(100);Acidobacteria(100);Subgroup_25(100);Subgroup_25_or(100);Subgroup_25_fa(100);Subgroup_25_ge(100);
Otu327	0	Bacteria(100);Actinobacteria(100);Acidimicrobiia(100);Acidimicrobiales(100);uncultured(100);uncultured_ge(100);
Otu8227	0	Bacteria(100);Acidobacteria(100);Holophagae(100);Subgroup_7(100);Subgroup_7_fa(100);Subgroup_7_ge(100);
Otu2352	0	Bacteria(100);Chloroflexi(100);SJA-15(100);SJA-15_or(100);SJA-15_fa(100);SJA-15_ge(100);
Otu9425	0	Bacteria(100);Proteobacteria(100);Gammaproteobacteria(100);Methylococcales(100);Crenotrichaceae(99);Crenothrix(99);
Otu3305	0	Bacteria(100);Proteobacteria(100);Betaproteobacteria(100);Nitrosomonadales(92);Nitrosomonadaceae(92);uncultured(92);
Otu9094	0	Bacteria(100);Proteobacteria(100);Deltaproteobacteria(100);43F-1404R(100);43F-1404R_fa(100);43F-1404R_ge(100);
Otu1863	0	Bacteria(100);Chloroflexi(100);Anaerolineae(100);Anaerolineales(100);Anaerolineaceae(100);uncultured(100);
Otu2588	0	Bacteria(100);Proteobacteria(100);Deltaproteobacteria(100);Desulfurellales(92);Desulfurellaceae(92);H16(92);
Otu11049	0	Bacteria(100);Acidobacteria(100);Subgroup_17(100);Subgroup_17_or(100);Subgroup_17_fa(100);Subgroup_17_ge(100);
Otu122	0	Bacteria(100);Proteobacteria(100);Alphaproteobacteria(100);Rhodospirillales(100);MNC12(100);MNC12_ge(100);
Otu3645	0	Bacteria(100);Bacteroidetes(100);Bacteroidetes_BD2-2(71);Bacteroidetes_BD2-2_or(71);Bacteroidetes_BD2-2_fa(71);Bacteroidetes_BD2-2_ge(71);
Otu9285	0	Bacteria(100);Actinobacteria(100);Acidimicrobiia(100);Acidimicrobiales(100);OM1_clade(100);OM1_clade_ge(100);
Otu4665	0	Bacteria(100);Proteobacteria(100);Alphaproteobacteria(100);Rhizobiales(100);MNG7(100);MNG7_ge(100);
Otu2827	0	Bacteria(100);Ignavibacteriae(100);Ignavibacteria(100);Ignavibacteriales(100);Ignavibacteriales_fa(100);Ignavibacteriales_ge(100);
Otu3816	0	Bacteria(100);Bacteroidetes(100);Sphingobacteriia(100);Sphingobacteriales(100);Saprospiraceae(100);uncultured(100);
Otu2026	0	Bacteria(99);Parcubacteria(98);Parcubacteria_cl(98);Parcubacteria_or(98);Parcubacteria_fa(98);Parcubacteria_ge(98);
Otu639	0	Bacteria(100);Proteobacteria(100);Alphaproteobacteria(100);Rhodospirillales(99);I-10(77);I-10_ge(77);
Otu4068	0	Bacteria(100);Proteobacteria(100);Gammaproteobacteria(100);Xanthomonadales(100);uncultured(100);uncultured_ge(100);
Otu10588	0	Bacteria(100);Acidobacteria(100);Subgroup_6(100);Subgroup_6_or(100);Subgroup_6_fa(100);Subgroup_6_ge(100);
Otu4960	0	Bacteria(100);Nitrospirae(100);Nitrospira(100);Nitrospirales(100);0319-6A21(100);0319-6A21_ge(100);
Otu14603	0	Bacteria(100);Proteobacteria(100);Deltaproteobacteria(100);NB1-j(100);NB1-j_fa(100);NB1-j_ge(100);
Otu1684	0	Bacteria(100);Proteobacteria(100);Deltaproteobacteria(100);NB1-j(100);NB1-j_fa(100);NB1-j_ge(100);
Otu7402	0	Bacteria(100);Spirochaetae(85);Spirochaetes(85);Spirochaetales(85);Spirochaetaceae(85);Spirochaeta_2(84);
Otu4202	0	Bacteria(100);Verrucomicrobia(100);Verrucomicrobiae(100);Verrucomicrobiales(100);Verrucomicrobiaceae(100);Luteolibacter(100);
Otu1099	0	Bacteria(100);Chloroflexi(100);Anaerolineae(100);Anaerolineales(100);Anaerolineaceae(100);uncultured(100);
Otu938	0	Bacteria(100);Proteobacteria(100);Epsilonproteobacteria(100);Campylobacterales(100);Helicobacteraceae(100);Sulfuricurvum(100);
Otu393	0	Bacteria(100);Proteobacteria(100);Gammaproteobacteria(100);Xanthomonadales(100);Xanthomonadales_Incertae_Sedis(100);uncultured(100);
Otu1487	0	Bacteria(100);Chloroflexi(100);Anaerolineae(100);Anaerolineales(100);Anaerolineaceae(100);uncultured(100);
Otu527	0	Bacteria(100);Bacteroidetes(100);Sphingobacteriia(100);Sphingobacteriales(100);Saprospiraceae(100);uncultured(100);
Otu3288	0	Bacteria(100);Acidobacteria(100);Subgroup_21(100);Subgroup_21_or(100);Subgroup_21_fa(100);Subgroup_21_ge(100);
Otu1635	0	Bacteria(100);Ignavibacteriae(100);Ignavibacteria(100);Ignavibacteriales(100);BSV26(100);BSV26_ge(100);
Otu7813	0	Bacteria(100);Proteobacteria(100);Betaproteobacteria(100);Burkholderiales(100);Comamonadaceae(100);Comamonadaceae_unclassified(100);
Otu6708	0	Bacteria(100);Verrucomicrobia(100);OPB35_soil_group(100);OPB35_soil_group_or(100);OPB35_soil_group_fa(100);OPB35_soil_group_ge(100);
Otu5454	0	Bacteria(100);Proteobacteria(100);Betaproteobacteria(100);Methylophilales(100);Methylophilaceae(100);uncultured(100);
Otu4059	0	Bacteria(100);Chloroflexi(100);KD4-96(100);KD4-96_or(100);KD4-96_fa(100);KD4-96_ge(100);
Otu4242	0	Bacteria(100);Bacteroidetes(100);Bacteroidetes_BD2-2(94);Bacteroidetes_BD2-2_or(94);Bacteroidetes_BD2-2_fa(94);Bacteroidetes_BD2-2_ge(94);
Otu3137	0	Bacteria(100);Acidobacteria(100);c5LKS83(100);c5LKS83_or(100);c5LKS83_fa(100);c5LKS83_ge(100);
Otu7351	0	Bacteria(100);Proteobacteria(100);Gammaproteobacteria(100);Xanthomonadales(100);Xanthomonadales_Incertae_Sedis(100);Candidatus_Competibacter(100);
Otu2430	0	Bacteria(100);Chloroflexi(100);SBR2076(100);SBR2076_or(100);SBR2076_fa(100);SBR2076_ge(100);
Otu694	0	Bacteria(100);Acidobacteria(100);Solibacteres(100);Solibacterales(100);Solibacteraceae_(Subgroup_3)(100);Bryobacter(100);
Otu1864	0	Bacteria(100);Chlorobi(73);Chlorobia(73);Chlorobiales(73);OPB56(73);OPB56_ge(73);
Otu1313	0	Bacteria(100);Chlorobi(100);Chlorobia(100);Chlorobiales(100);SJA-28(100);SJA-28_ge(100);
Otu10742	0	Bacteria(100);Proteobacteria(100);Deltaproteobacteria(100);43F-1404R(100);43F-1404R_fa(100);43F-1404R_ge(100);
Otu4086	0	Bacteria(100);AC1(100);AC1_cl(100);AC1_or(100);AC1_fa(100);AC1_ge(100);
Otu3989	0	Bacteria(100);Deferribacteres(100);Deferribacteres_Incertae_Sedis(100);Unknown_Order(100);Unknown_Family(100);Caldithrix(100);
Otu1413	0	Bacteria(100);Chloroflexi(97);Anaerolineae(97);Anaerolineales(97);Anaerolineaceae(97);uncultured(97);
Otu128	0	Bacteria(100);Firmicutes(100);Clostridia(100);Clostridiales(100);Clostridiaceae_1(100);Clostridium_sensu_stricto_1(100);
Otu3640	0	Bacteria(100);Proteobacteria(100);Betaproteobacteria(100);Betaproteobacteria_unclassified(100);Betaproteobacteria_unclassified(100);Betaproteobacteria_unclassified(100);
Otu1984	0	Bacteria(100);Acidobacteria(100);Subgroup_6(100);Subgroup_6_or(100);Subgroup_6_fa(100);Subgroup_6_ge(100);
Otu33	0	Bacteria(100);Chloroflexi(100);S085(100);S085_or(100);S085_fa(100);S085_ge(100);
Otu4536	0	Bacteria(100);Actinobacteria(100);Coriobacteriia(100);Coriobacteriales(100);Coriobacteriaceae(100);uncultured(100);
Otu2103	0	Bacteria(100);Bacteroidetes(100);Bacteroidetes_unclassified(100);Bacteroidetes_unclassified(100);Bacteroidetes_unclassified(100);Bacteroidetes_unclassified(100);
Otu3108	0	Bacteria(100);Proteobacteria(100);Gammaproteobacteria(100);Methylococcales(100);Methylococcaceae(100);Methylomicrobium(99);
Otu14290	0	Bacteria(100);Proteobacteria(100);Deltaproteobacteria(100);Myxococcales(100);Archangiaceae(100);Anaeromyxobacter(100);
Otu13043	0	Bacteria(100);Proteobacteria(100);Deltaproteobacteria(100);Sva0485(100);Sva0485_fa(100);Sva0485_ge(100);
Otu5574	0	Bacteria(100);Proteobacteria(100);Gammaproteobacteria(100);SZB30(100);SZB30_fa(100);SZB30_ge(100);
Otu1789	0	Bacteria(100);Proteobacteria(100);Gammaproteobacteria(100);Gammaproteobacteria_Incertae_Sedis(100);Unknown_Family(100);uncultured(100);
Otu8183	0	Bacteria(100);Acidobacteria(100);Holophagae(100);Subgroup_23(100);Subgroup_23_fa(100);Subgroup_23_ge(100);
Otu12368	0	Bacteria(100);Proteobacteria(100);Betaproteobacteria(100);SC-I-84(100);SC-I-84_fa(100);SC-I-84_ge(100);
Otu10570	0	Bacteria(100);Proteobacteria(100);Betaproteobacteria(100);Nitrosomonadales(97);Gallionellaceae(97);Sideroxydans(81);
Otu6877	0	Bacteria(100);Proteobacteria(99);Gammaproteobacteria(95);HOC36(66);HOC36_fa(66);HOC36_ge(66);
Otu1941	0	Bacteria(100);Proteobacteria(100);Gammaproteobacteria(100);Xanthomonadales(100);uncultured(100);uncultured_ge(100);
Otu1955	0	Bacteria(100);Nitrospirae(100);Nitrospira(100);Nitrospirales(100);Nitrospiraceae(100);uncultured(100);
Otu2201	0	Bacteria(100);Bacteroidetes(100);Sphingobacteriia(100);Sphingobacteriales(100);Chitinophagaceae(100);Dinghuibacter(100);
Otu13720	0	Bacteria(100);Acidobacteria(100);Subgroup_22(100);Subgroup_22_or(100);Subgroup_22_fa(100);Subgroup_22_ge(100);
Otu3717	0	Bacteria(100);Acidobacteria(100);Subgroup_25(100);Subgroup_25_or(100);Subgroup_25_fa(100);Subgroup_25_ge(100);
Otu2345	0	Bacteria(100);Bacteroidetes(100);SB-5(93);SB-5_or(93);SB-5_fa(93);SB-5_ge(93);
Otu4079	0	Bacteria(100);Ignavibacteriae(100);Ignavibacteria(100);Ignavibacteriales(100);BSV40(84);BSV40_ge(84);
Otu3273	0	Bacteria(100);Bacteroidetes(100);Sphingobacteriia(100);Sphingobacteriales(100);Chitinophagaceae(100);Chitinophaga(89);
Otu9389	0	Bacteria(100);RBG-1_(Zixibacteria)(81);RBG-1_(Zixibacteria)_cl(81);RBG-1_(Zixibacteria)_or(81);RBG-1_(Zixibacteria)_fa(81);RBG-1_(Zixibacteria)_ge(81);
Otu3401	0	Bacteria(100);Actinobacteria(100);Coriobacteriia(100);Coriobacteriales(100);Coriobacteriaceae(100);uncultured(100);
Otu3510	0	Bacteria(100);Proteobacteria(100);Gammaproteobacteria(100);Xanthomonadales(100);uncultured(98);uncultured_ge(98);
Otu1342	0	Bacteria(100);Acidobacteria(100);Solibacteres(100);Solibacterales(100);Solibacteraceae_(Subgroup_3)(100);Bryobacter(84);
Otu6718	0	Bacteria(100);Spirochaetae(100);Spirochaetes(100);Spirochaetales(100);Spirochaetaceae(100);uncultured(100);
Otu6806	0	Bacteria(100);Bacteroidetes(100);Bacteroidetes_vadinHA17(100);Bacteroidetes_vadinHA17_or(100);Bacteroidetes_vadinHA17_fa(100);Bacteroidetes_vadinHA17_ge(100);
Otu107	0	Bacteria(100);Actinobacteria(100);MB-A2-108(100);MB-A2-108_or(100);MB-A2-108_fa(100);MB-A2-108_ge(100);
Otu4570	0	Bacteria(100);Actinobacteria(100);Thermoleophilia(100);Gaiellales(97);uncultured(91);uncultured_ge(91);
Otu4822	0	Bacteria(100);Chloroflexi(100);Anaerolineae(100);Anaerolineales(100);Anaerolineaceae(100);uncultured(100);
Otu9879	0	Bacteria(100);Acidobacteria(73);Subgroup_22(65);Subgroup_22_or(65);Subgroup_22_fa(65);Subgroup_22_ge(65);
Otu2634	0	Bacteria(100);Bacteroidetes(100);Bacteroidetes_vadinHA17(86);Bacteroidetes_vadinHA17_or(86);Bacteroidetes_vadinHA17_fa(86);Bacteroidetes_vadinHA17_ge(86);
Otu9359	0	Bacteria(100);Spirochaetae(100);Spirochaetes(100);Spirochaetales(100);Spirochaetaceae(100);Spirochaeta_2(100);
Otu4366	0	Bacteria(100);Acidobacteria(100);Solibacteres(100);Solibacterales(100);Solibacteraceae_(Subgroup_3)(100);Candidatus_Solibacter(100);
Otu61	0	Bacteria(100);Proteobacteria(100);Gammaproteobacteria(100);Xanthomonadales(100);uncultured(100);uncultured_ge(100);
Otu5598	0	Bacteria(100);Acidobacteria(100);Subgroup_18(100);Subgroup_18_or(100);Subgroup_18_fa(100);Subgroup_18_ge(100);
Otu5304	0	Bacteria(100);Nitrospirae(100);Nitrospira(100);Nitrospirales(100);Nitrospiraceae(100);uncultured(100);
Otu2802	0	Bacteria(100);Acidobacteria(100);Solibacteres(100);Solibacterales(100);Solibacteraceae_(Subgroup_3)(100);Bryobacter(72);
Otu2612	0	Bacteria(100);Proteobacteria(100);Betaproteobacteria(100);Nitrosomonadales(96);Nitrosomonadaceae(96);uncultured(96);
Otu3009	0	Bacteria(100);Bacteroidetes(100);Sphingobacteriia(100);Sphingobacteriales(100);Chitinophagaceae(100);Chitinophaga(100);
Otu3485	0	Bacteria(98);Latescibacteria(95);Latescibacteria_cl(95);Latescibacteria_or(95);Latescibacteria_fa(95);Latescibacteria_ge(95);
Otu1356	0	Bacteria(100);Bacteroidetes(100);Cytophagia(100);Cytophagales(100);Cytophagaceae(100);Chryseolinea(100);
Otu5703	0	Bacteria(100);Proteobacteria(100);Deltaproteobacteria(100);Myxococcales(100);Myxococcales_unclassified(100);Myxococcales_unclassified(100);
Otu7952	0	Bacteria(100);AC1(100);AC1_cl(100);AC1_or(100);AC1_fa(100);AC1_ge(100);
Otu1651	0	Bacteria(100);Chloroflexi(100);Anaerolineae(100);Anaerolineales(100);Anaerolineaceae(100);uncultured(100);
Otu1020	0	Bacteria(100);Chloroflexi(100);SBR2076(74);SBR2076_or(74);SBR2076_fa(74);SBR2076_ge(74);
Otu5432	0	Bacteria(100);Acidobacteria(100);Subgroup_9(100);Subgroup_9_or(100);Subgroup_9_fa(100);Subgroup_9_ge(100);
Otu5300	0	Bacteria(100);Acidobacteria(100);Subgroup_6(100);Subgroup_6_or(91);Subgroup_6_fa(91);Subgroup_6_ge(91);
Otu14083	0	Bacteria(100);Acidobacteria(94);Subgroup_22(93);Subgroup_22_or(93);Subgroup_22_fa(93);Subgroup_22_ge(93);
Otu1375	0	Bacteria(100);Bacteroidetes(100);Sphingobacteriia(100);Sphingobacteriales(100);env.OPS_17(100);env.OPS_17_ge(100);
Otu3374	0	Bacteria(100);Acidobacteria(100);Subgroup_6(100);Subgroup_6_or(100);Subgroup_6_fa(100);Subgroup_6_ge(100);
Otu6204	0	Bacteria(100);Ignavibacteriae(100);Ignavibacteria(100);Ignavibacteriales(100);BSV26(100);BSV26_ge(100);
Otu5107	0	Bacteria(100);Spirochaetae(100);Spirochaetes(100);Spirochaetales(100);Spirochaetaceae(100);Spirochaeta_2(95);
Otu3537	0	Bacteria(100);Nitrospirae(100);Nitrospira(100);Nitrospirales(100);0319-6A21(100);0319-6A21_ge(100);
Otu2150	0	Bacteria(100);Bacteroidetes(100);Bacteroidetes_vadinHA17(100);Bacteroidetes_vadinHA17_or(100);Bacteroidetes_vadinHA17_fa(100);Bacteroidetes_vadinHA17_ge(100);
Otu1837	0	Bacteria(100);Nitrospirae(100);Nitrospira(100);Nitrospirales(100);Nitrospiraceae(100);uncultured(100);
Otu4540	0	Bacteria(100);Proteobacteria(100);Betaproteobacteria(100);Nitrosomonadales(100);Nitrosomonadaceae(100);uncultured(100);
Otu4980	0	Bacteria(100);Chloroflexi(100);SBR2076(90);SBR2076_or(90);SBR2076_fa(90);SBR2076_ge(90);
Otu2537	0	Bacteria(100);Chloroflexi(100);SBR2076(100);SBR2076_or(100);SBR2076_fa(100);SBR2076_ge(100);
Otu5508	0	Bacteria(100);Acidobacteria(100);Subgroup_22(100);Subgroup_22_or(100);Subgroup_22_fa(100);Subgroup_22_ge(100);
Otu1800	0	Bacteria(100);Chloroflexi(100);Caldilineae(100);Caldilineales(100);Caldilineaceae(100);uncultured(98);
Otu4594	0	Bacteria(100);Latescibacteria(99);Latescibacteria_cl(99);Latescibacteria_or(99);Latescibacteria_fa(99);Latescibacteria_ge(99);
Otu1458	0	Bacteria(100);Bacteroidetes(100);Sphingobacteriia(100);Sphingobacteriales(100);env.OPS_17(100);env.OPS_17_ge(100);
Otu7242	0	Bacteria(100);Acidobacteria(100);Subgroup_21(100);Subgroup_21_or(100);Subgroup_21_fa(100);Subgroup_21_ge(100);
Otu2895	0	Bacteria(100);Proteobacteria(100);Alphaproteobacteria(100);Rhodospirillales(100);Acetobacteraceae(100);Rhodovastum(80);
Otu3437	0	Bacteria(100);Proteobacteria(100);Deltaproteobacteria(100);Desulfurellales(100);Desulfurellaceae(100);H16(100);
Otu1219	0	Bacteria(100);Proteobacteria(100);Alphaproteobacteria(100);Rhodospirillales(100);Acetobacteraceae(100);Acetobacteraceae_unclassified(100);
Otu649	0	Bacteria(99);Bacteria_unclassified(99);Bacteria_unclassified(99);Bacteria_unclassified(99);Bacteria_unclassified(99);Bacteria_unclassified(99);
Otu1915	0	Bacteria(100);Chloroflexi(100);SBR2076(100);SBR2076_or(100);SBR2076_fa(100);SBR2076_ge(100);
Otu1015	0	Bacteria(100);Proteobacteria(100);Betaproteobacteria(100);Burkholderiales(100);Comamonadaceae(100);Leptothrix(82);
Otu13768	0	Bacteria(100);Proteobacteria(100);Deltaproteobacteria(100);Syntrophobacterales(99);Syntrophaceae(99);Desulfobacca(99);
Otu10938	0	Bacteria(100);Acidobacteria(100);Subgroup_17(100);Subgroup_17_or(100);Subgroup_17_fa(100);Subgroup_17_ge(100);
Otu9072	0	Bacteria(100);Chloroflexi(100);Anaerolineae(100);Anaerolineales(100);Anaerolineaceae(100);uncultured(98);
Otu7774	0	Bacteria(100);Proteobacteria(95);Gammaproteobacteria(80);Gammaproteobacteria_unclassified(80);Gammaproteobacteria_unclassified(80);Gammaproteobacteria_unclassified(80);
Otu2263	0	Bacteria(100);Proteobacteria(100);Gammaproteobacteria(100);Pseudomonadales(100);Pseudomonadaceae(100);Azotobacter(75);
Otu5455	0	Bacteria(100);Actinobacteria(100);Coriobacteriia(100);Coriobacteriales(100);Coriobacteriaceae(100);uncultured(100);
Otu7248	0	Bacteria(100);Proteobacteria(99);Deltaproteobacteria(99);Sva0485(96);Sva0485_fa(96);Sva0485_ge(96);
Otu2030	0	Bacteria(100);Chloroflexi(100);Anaerolineae(100);Anaerolineales(100);Anaerolineaceae(100);Anaerolineaceae_unclassified(100);
Otu1637	0	Bacteria(100);Firmicutes(100);Clostridia(100);Clostridiales(100);Heliobacteriaceae(99);Hydrogenispora(98);
Otu2682	0	Bacteria(100);Chloroflexi(100);Anaerolineae(95);Anaerolineales(95);Anaerolineaceae(95);uncultured(95);
Otu10361	0	Bacteria(100);Spirochaetae(100);Spirochaetes(100);Spirochaetales(100);Spirochaetaceae(100);Spirochaeta_2(100);
Otu6612	0	Bacteria(100);Actinobacteria(100);Coriobacteriia(100);Coriobacteriales(100);Coriobacteriaceae(100);uncultured(100);
Otu4091	0	Bacteria(100);Chloroflexi(100);Anaerolineae(100);Anaerolineales(100);Anaerolineaceae(100);uncultured(100);
Otu7575	0	Bacteria(100);Proteobacteria(100);Gammaproteobacteria(100);Methylococcales(100);Methylococcaceae(100);Methylomonas(100);
Otu8638	0	Bacteria(100);Proteobacteria(100);Betaproteobacteria(100);Rhodocyclales(100);Rhodocyclaceae(100);Sulfurisoma(97);
Otu7453	0	Bacteria(100);Proteobacteria(100);Betaproteobacteria(100);Rhodocyclales(98);Rhodocyclaceae(98);Candidatus_Accumulibacter(75);
Otu136	0	Bacteria(100);Gemmatimonadetes(100);Gemmatimonadetes(100);Gemmatimonadales(100);Gemmatimonadaceae(100);uncultured(100);
Otu2834	0	Bacteria(100);Bacteroidetes(100);Bacteroidia(100);Bacteroidia_Incertae_Sedis(99);Draconibacteriaceae(99);uncultured(99);
Otu1574	0	Bacteria(100);Chloroflexi(100);1-20(94);1-20_or(94);1-20_fa(94);1-20_ge(94);
Otu3710	0	Bacteria(100);Acidobacteria(100);Subgroup_18(100);Subgroup_18_or(100);Subgroup_18_fa(100);Subgroup_18_ge(100);
Otu6653	0	Bacteria(100);Bacteroidetes(100);Bacteroidia(100);Bacteroidales(100);Rikenellaceae(100);Acetobacteroides(100);
Otu358	0	Bacteria(100);Proteobacteria(100);Deltaproteobacteria(100);Desulfurellales(100);Desulfurellaceae(100);H16(100);
Otu930	0	Bacteria(100);Chloroflexi(100);Anaerolineae(100);Anaerolineales(100);Anaerolineaceae(100);uncultured(95);
Otu113	0	Bacteria(100);Chloroflexi(100);KD4-96(100);KD4-96_or(100);KD4-96_fa(100);KD4-96_ge(100);
Otu2108	0	Bacteria(100);Chloroflexi(100);Anaerolineae(100);Anaerolineales(100);Anaerolineaceae(100);uncultured(100);
Otu898	0	Bacteria(100);Proteobacteria(100);Gammaproteobacteria(100);KI89A_clade(100);KI89A_clade_fa(100);KI89A_clade_ge(100);
Otu1980	0	Bacteria(100);Proteobacteria(100);Betaproteobacteria(100);Nitrosomonadales(85);Nitrosomonadaceae(84);uncultured(84);
Otu7548	0	Bacteria(100);Proteobacteria(100);Deltaproteobacteria(100);Deltaproteobacteria_Incertae_Sedis(100);Syntrophorhabdaceae(100);Syntrophorhabdus(100);
Otu5096	0	Bacteria(100);Proteobacteria(100);Deltaproteobacteria(100);Desulfurellales(100);Desulfurellaceae(100);H16(100);
Otu3194	0	Bacteria(100);Proteobacteria(100);Gammaproteobacteria(100);Xanthomonadales(100);uncultured(100);uncultured_ge(100);
Otu158	0	Bacteria(100);Nitrospirae(100);Nitrospira(100);Nitrospirales(100);Nitrospiraceae(100);Nitrospira(100);
Otu10328	0	Bacteria(100);Proteobacteria(100);Betaproteobacteria(100);Rhodocyclales(100);Rhodocyclaceae(100);uncultured(94);
Otu14793	0	Bacteria(100);Chloroflexi(100);Anaerolineae(100);Anaerolineales(100);Anaerolineaceae(100);uncultured(99);
Otu3629	0	Bacteria(100);Proteobacteria(100);Betaproteobacteria(100);Nitrosomonadales(99);Nitrosomonadaceae(99);uncultured(99);
Otu1566	0	Bacteria(100);Bacteroidetes(100);Sphingobacteriia(100);Sphingobacteriales(100);Lentimicrobiaceae(99);Lentimicrobiaceae_ge(99);
Otu6719	0	Bacteria(100);Chloroflexi(100);Anaerolineae(99);Anaerolineales(99);Anaerolineaceae(99);uncultured(98);
Otu2116	0	Bacteria(100);Chlorobi(100);Chlorobia(100);Chlorobiales(100);SJA-28(100);SJA-28_ge(100);
Otu4873	0	Bacteria(100);Proteobacteria(100);Deltaproteobacteria(100);Myxococcales(100);UASB-TL25(74);UASB-TL25_ge(74);
Otu3353	0	Bacteria(100);Bacteroidetes(100);Bacteroidetes_vadinHA17(100);Bacteroidetes_vadinHA17_or(100);Bacteroidetes_vadinHA17_fa(100);Bacteroidetes_vadinHA17_ge(100);
Otu2111	0	Bacteria(100);Chloroflexi(100);Anaerolineae(65);Anaerolineales(65);Anaerolineaceae(65);uncultured(65);
Otu3054	0	Bacteria(100);Chloroflexi(96);Chloroflexi_unclassified(96);Chloroflexi_unclassified(96);Chloroflexi_unclassified(96);Chloroflexi_unclassified(96);
Otu4307	0	Bacteria(100);Acidobacteria(100);Holophagae(100);Subgroup_23(100);Subgroup_23_fa(100);Subgroup_23_ge(100);
Otu6008	0	Bacteria(100);Proteobacteria(100);Alphaproteobacteria(100);Rhizobiales(100);Phyllobacteriaceae(67);Phyllobacteriaceae_unclassified(67);
Otu3561	0	Bacteria(100);Ignavibacteriae(100);Ignavibacteria(100);Ignavibacteriales(100);BSV26(100);BSV26_ge(100);
Otu8475	0	Bacteria(100);Nitrospirae(100);Nitrospira(100);Nitrospirales(100);Sh765B-TzT-35(100);Sh765B-TzT-35_ge(100);
Otu1141	0	Bacteria(100);SBR1093(100);SBR1093_cl(100);SBR1093_or(100);SBR1093_fa(100);SBR1093_ge(100);
Otu10008	0	Bacteria(100);Acidobacteria(100);Subgroup_6(100);Subgroup_6_or(100);Subgroup_6_fa(100);Subgroup_6_ge(100);
Otu7409	0	Bacteria(100);Bacteroidetes(100);Bacteroidia(98);Bacteroidales(97);Porphyromonadaceae(94);uncultured(94);
Otu6302	0	Bacteria(100);Proteobacteria(93);Deltaproteobacteria(92);Deltaproteobacteria_unclassified(92);Deltaproteobacteria_unclassified(92);Deltaproteobacteria_unclassified(92);
Otu14626	0	Bacteria(100);Proteobacteria(100);Betaproteobacteria(100);Nitrosomonadales(100);Nitrosomonadaceae(100);uncultured(100);
Otu8898	0	Bacteria(100);Proteobacteria(100);Deltaproteobacteria(100);Desulfuromonadales(100);MA-28-I98C(99);MA-28-I98C_ge(99);
Otu13133	0	Bacteria(100);Bacteroidetes(100);Bacteroidetes_vadinHA17(100);Bacteroidetes_vadinHA17_or(100);Bacteroidetes_vadinHA17_fa(100);Bacteroidetes_vadinHA17_ge(100);
Otu741	0	Bacteria(100);Nitrospirae(100);Nitrospira(100);Nitrospirales(100);Nitrospiraceae(100);uncultured(100);
Otu4231	0	Bacteria(100);Proteobacteria(100);Deltaproteobacteria(100);43F-1404R(86);43F-1404R_fa(86);43F-1404R_ge(86);
Otu3471	0	Bacteria(100);Proteobacteria(98);Deltaproteobacteria(98);NB1-j(98);NB1-j_fa(98);NB1-j_ge(98);
Otu12041	0	Bacteria(100);Nitrospirae(100);Nitrospira(100);Nitrospirales(100);Nitrospiraceae(100);Nitrospira(100);
Otu4448	0	Bacteria(100);Bacteroidetes(100);Bacteroidia(97);Bacteroidales(97);Porphyromonadaceae(95);uncultured(95);
Otu3075	0	Bacteria(100);Chloroflexi(100);Anaerolineae(100);Anaerolineales(100);Anaerolineaceae(100);uncultured(100);
Otu3906	0	Bacteria(100);Bacteroidetes(100);Bacteroidia(100);Bacteroidales(100);Prolixibacteraceae(99);BSV13(99);
Otu686	0	Bacteria(100);Acidobacteria(100);Solibacteres(100);Solibacterales(100);Solibacteraceae_(Subgroup_3)(100);Paludibaculum(100);
Otu4537	0	Bacteria(100);Proteobacteria(100);Deltaproteobacteria(100);Syntrophobacterales(100);Syntrophobacteraceae(100);Desulfovirga(73);
Otu1821	0	Bacteria(100);Actinobacteria(100);Acidimicrobiia(100);Acidimicrobiales(100);Acidimicrobiaceae(97);uncultured(96);
Otu1550	0	Bacteria(100);Proteobacteria(100);Alphaproteobacteria(100);Caulobacterales(100);Hyphomonadaceae(100);Woodsholea(100);
Otu815	0	Bacteria(100);Latescibacteria(100);Latescibacteria_cl(100);Latescibacteria_or(100);Latescibacteria_fa(100);Latescibacteria_ge(100);
Otu916	0	Bacteria(100);Acidobacteria(100);Solibacteres(100);Solibacterales(100);Solibacteraceae_(Subgroup_3)(100);Bryobacter(98);
Otu2115	0	Bacteria(100);Bacteroidetes(100);Bacteroidetes_vadinHA17(100);Bacteroidetes_vadinHA17_or(100);Bacteroidetes_vadinHA17_fa(100);Bacteroidetes_vadinHA17_ge(100);
Otu9154	0	Bacteria(100);Acidobacteria(100);Subgroup_6(100);Subgroup_6_or(99);Subgroup_6_fa(99);Subgroup_6_ge(99);
Otu4303	0	Bacteria(100);Proteobacteria(100);Deltaproteobacteria(100);Sva0485(100);Sva0485_fa(100);Sva0485_ge(100);
Otu1322	0	Bacteria(100);Chloroflexi(100);Anaerolineae(100);Anaerolineales(100);Anaerolineaceae(100);uncultured(98);
Otu3023	0	Bacteria(100);Nitrospirae(100);Nitrospira(100);Nitrospirales(100);0319-6A21(100);0319-6A21_ge(100);
Otu10025	0	Bacteria(100);Proteobacteria(100);Betaproteobacteria(100);Burkholderiales(100);Comamonadaceae(100);Comamonadaceae_unclassified(100);
Otu4703	0	Bacteria(100);Firmicutes(100);Clostridia(100);Clostridiales(100);Ruminococcaceae(100);Ruminiclostridium_1(79);
Otu1369	0	Bacteria(100);Chloroflexi(100);1-20(100);1-20_or(100);1-20_fa(100);1-20_ge(100);
Otu3433	0	Bacteria(100);Firmicutes(100);Clostridia(100);Clostridiales(100);Christensenellaceae(99);Christensenellaceae_R-7_group(71);
Otu1713	0	Bacteria(100);Firmicutes(100);Clostridia(100);Clostridiales(100);Clostridiaceae_1(100);Clostridium_sensu_stricto_12(92);
Otu3153	0	Bacteria(100);Bacteroidetes(100);Flavobacteriia(100);Flavobacteriales(100);Flavobacteriaceae(100);Flavobacterium(100);
Otu3109	0	Bacteria(100);Proteobacteria(100);Deltaproteobacteria(100);NB1-j(100);NB1-j_fa(100);NB1-j_ge(100);
Otu13435	0	Bacteria(100);Nitrospirae(100);Nitrospira(100);Nitrospirales(100);FW13(100);FW13_ge(100);
Otu3346	0	Bacteria(100);Proteobacteria(100);Betaproteobacteria(100);SC-I-84(100);SC-I-84_fa(100);SC-I-84_ge(100);
Otu309	0	Bacteria(100);Proteobacteria(100);Alphaproteobacteria(100);Rhodospirillales(100);MND8(100);MND8_ge(100);
Otu5461	0	Bacteria(100);Proteobacteria(100);Deltaproteobacteria(100);Myxococcales(100);Myxococcales_unclassified(100);Myxococcales_unclassified(100);
Otu3941	0	Bacteria(100);Latescibacteria(100);Latescibacteria_cl(100);Latescibacteria_or(100);Latescibacteria_fa(100);Latescibacteria_ge(100);
Otu3918	0	Bacteria(100);Proteobacteria(100);Betaproteobacteria(100);B1-7BS(68);B1-7BS_fa(68);B1-7BS_ge(68);
Otu1576	0	Bacteria(100);Chloroflexi(100);JG30-KF-CM66(100);JG30-KF-CM66_or(100);JG30-KF-CM66_fa(100);JG30-KF-CM66_ge(100);
Otu4734	0	Bacteria(100);Latescibacteria(97);Latescibacteria_cl(97);Latescibacteria_or(97);Latescibacteria_fa(97);Latescibacteria_ge(97);
Otu3019	0	Bacteria(100);Proteobacteria(100);Betaproteobacteria(100);SC-I-84(100);SC-I-84_fa(100);SC-I-84_ge(100);
Otu12038	0	Bacteria(100);Proteobacteria(100);Deltaproteobacteria(100);Myxococcales(100);Haliangiaceae(100);Haliangium(100);
Otu4886	0	Bacteria(100);Proteobacteria(100);Alphaproteobacteria(100);Rhodospirillales(98);Rhodospirillaceae(97);Defluviicoccus(95);
Otu4282	0	Bacteria(100);Proteobacteria(100);Deltaproteobacteria(100);Desulfurellales(97);Desulfurellaceae(97);H16(97);
Otu5534	0	Bacteria(100);Proteobacteria(100);Deltaproteobacteria(100);Bdellovibrionales(100);Bacteriovoracaceae(100);Deferrisoma(100);
Otu6263	0	Bacteria(100);Proteobacteria(100);Betaproteobacteria(100);Nitrosomonadales(100);Gallionellaceae(100);Sideroxydans(93);
Otu1798	0	Bacteria(100);Chloroflexi(100);Anaerolineae(100);Anaerolineales(100);Anaerolineaceae(100);uncultured(100);
Otu3762	0	Bacteria(100);Aminicenantes(100);Aminicenantes_cl(100);Aminicenantes_or(100);Aminicenantes_fa(100);Aminicenantes_ge(100);
Otu1492	0	Bacteria(100);Actinobacteria(100);Acidimicrobiia(100);Acidimicrobiales(100);uncultured(99);uncultured_ge(99);
Otu13941	0	Bacteria(100);Aminicenantes(100);Aminicenantes_cl(100);Aminicenantes_or(100);Aminicenantes_fa(100);Aminicenantes_ge(100);
Otu3299	0	Bacteria(100);Proteobacteria(100);Deltaproteobacteria(100);Deltaproteobacteria_Incertae_Sedis(100);Syntrophorhabdaceae(100);Syntrophorhabdus(100);
Otu2495	0	Bacteria(100);Gemmatimonadetes(100);Gemmatimonadetes(100);Gemmatimonadales(100);Gemmatimonadaceae(100);uncultured(100);
Otu2915	0	Bacteria(100);Acidobacteria(100);Holophagae(100);Subgroup_7(100);Subgroup_7_fa(100);Subgroup_7_ge(100);
Otu2137	0	Bacteria(100);Bacteroidetes(100);Cytophagia(100);Cytophagales(100);Cytophagaceae(100);uncultured(100);
Otu3493	0	Bacteria(100);Acidobacteria(100);Subgroup_18(100);Subgroup_18_or(100);Subgroup_18_fa(100);Subgroup_18_ge(100);
Otu3252	0	Bacteria(100);Proteobacteria(100);Deltaproteobacteria(100);NB1-j(100);NB1-j_fa(100);NB1-j_ge(100);
Otu2822	0	Bacteria(100);Bacteroidetes(100);Bacteroidia(100);Bacteroidales(100);Prolixibacteraceae(100);BSV13(100);
Otu1656	0	Bacteria(100);Chloroflexi(100);Caldilineae(100);Caldilineales(100);Caldilineaceae(100);uncultured(99);
Otu842	0	Bacteria(100);Verrucomicrobia(100);OPB35_soil_group(100);OPB35_soil_group_or(100);OPB35_soil_group_fa(100);OPB35_soil_group_ge(100);
Otu7953	0	Bacteria(100);Proteobacteria(100);Deltaproteobacteria(100);Myxococcales(100);Archangiaceae(100);Anaeromyxobacter(100);
Otu5214	0	Bacteria(100);Acidobacteria(100);Subgroup_22(100);Subgroup_22_or(100);Subgroup_22_fa(100);Subgroup_22_ge(100);
Otu1470	0	Bacteria(100);Bacteroidetes(100);Sphingobacteriia(100);Sphingobacteriales(100);Saprospiraceae(100);uncultured(100);
Otu5569	0	Bacteria(100);Chloroflexi(100);Ardenticatenia(100);uncultured(100);uncultured_fa(100);uncultured_ge(100);
Otu3618	0	Bacteria(100);RBG-1_(Zixibacteria)(100);RBG-1_(Zixibacteria)_cl(100);RBG-1_(Zixibacteria)_or(100);RBG-1_(Zixibacteria)_fa(100);RBG-1_(Zixibacteria)_ge(100);
Otu1790	0	Bacteria(100);Latescibacteria(100);Latescibacteria_cl(100);Latescibacteria_or(100);Latescibacteria_fa(100);Latescibacteria_ge(100);
Otu4633	0	Bacteria(100);Firmicutes(100);Clostridia(100);Clostridiales(100);Lachnospiraceae(100);Mobilitalea(100);
Otu637	0	Bacteria(100);Proteobacteria(100);Alphaproteobacteria(100);Rhodobacterales(100);Rhodobacteraceae(100);Rhodobacter(63);
Otu535	0	Bacteria(100);Proteobacteria(100);Alphaproteobacteria(100);Rhodospirillales(100);JG37-AG-20(100);JG37-AG-20_ge(100);
Otu3651	0	Bacteria(100);Gemmatimonadetes(100);Gemmatimonadetes(100);Gemmatimonadales(100);Gemmatimonadaceae(100);Gemmatirosa(62);
Otu2194	0	Bacteria(100);Verrucomicrobia(100);OPB35_soil_group(100);OPB35_soil_group_or(100);OPB35_soil_group_fa(100);OPB35_soil_group_ge(100);
Otu684	1	Bacteria(100);Proteobacteria(100);Alphaproteobacteria(100);Rhodospirillales(100);Rhodospirillaceae(100);Defluviicoccus(99);
Otu37	1	Bacteria(100);Proteobacteria(100);Alphaproteobacteria(100);Rhodospirillales(100);Rhodospirillaceae(100);Defluviicoccus(100);
Otu63	1	Bacteria(100);Proteobacteria(100);Alphaproteobacteria(100);Rhodospirillales(100);Rhodospirillaceae(100);Defluviicoccus(100);
Otu3132	1	Bacteria(100);Proteobacteria(100);Alphaproteobacteria(100);Rhodospirillales(100);Rhodospirillaceae(100);Defluviicoccus(100);
Otu1134	1	Bacteria(100);Actinobacteria(100);Actinobacteria(100);Actinobacteria_unclassified(100);Actinobacteria_unclassified(100);Actinobacteria_unclassified(100);
Otu1899	2	Bacteria(100);Bacteroidetes(100);Sphingobacteriia(100);Sphingobacteriales(100);Chitinophagaceae(100);uncultured(93);
Otu2138	2	Bacteria(100);Proteobacteria(100);Alphaproteobacteria(100);Rhizobiales(100);Rhizobiales_Incertae_Sedis(100);Rhizomicrobium(100);
Otu924	2	Bacteria(100);Acidobacteria(100);Acidobacteria(100);Acidobacteriales(100);Acidobacteriaceae_(Subgroup_1)(100);Occallatibacter(81);
Otu1565	2	Bacteria(100);Actinobacteria(100);Actinobacteria(100);Frankiales(100);Frankiaceae(100);Jatrophihabitans(100);
Otu54	2	Bacteria(100);Actinobacteria(100);Actinobacteria(100);Frankiales(100);Acidothermaceae(100);Acidothermus(100);
Otu1502	2	Bacteria(100);Acidobacteria(100);Solibacteres(100);Solibacterales(100);Solibacteraceae_(Subgroup_3)(100);Candidatus_Solibacter(100);
Otu106	2	Bacteria(100);Acidobacteria(100);Acidobacteria(100);Acidobacteriales(100);Acidobacteriaceae_(Subgroup_1)(100);uncultured(89);
Otu586	2	Bacteria(100);Proteobacteria(100);Alphaproteobacteria(100);Rhodospirillales(100);JG37-AG-20(100);JG37-AG-20_ge(100);
Otu2644	2	Bacteria(100);Bacteroidetes(100);Sphingobacteriia(100);Sphingobacteriales(100);Chitinophagaceae(100);Ferruginibacter(92);
Otu1624	2	Bacteria(100);Acidobacteria(100);Acidobacteria(100);Acidobacteriales(100);Acidobacteriaceae_(Subgroup_1)(100);Edaphobacter(100);
Otu2322	2	Bacteria(100);Bacteroidetes(100);Sphingobacteriia(100);Sphingobacteriales(100);Chitinophagaceae(100);uncultured(100);
Otu1066	2	Bacteria(100);Proteobacteria(100);Alphaproteobacteria(100);Rhodospirillales(100);DA111(100);DA111_ge(100);
Otu3312	2	Bacteria(100);Proteobacteria(100);Betaproteobacteria(100);SC-I-84(100);SC-I-84_fa(100);SC-I-84_ge(100);
Otu864	2	Bacteria(100);Actinobacteria(100);Thermoleophilia(100);Gaiellales(100);uncultured(96);uncultured_ge(96);
Otu1486	2	Bacteria(100);Acidobacteria(100);Acidobacteria(100);Acidobacteriales(100);Acidobacteriaceae_(Subgroup_1)(100);uncultured(100);
Otu1942	2	Bacteria(100);Gemmatimonadetes(100);Gemmatimonadetes(100);Gemmatimonadales(100);Gemmatimonadaceae(100);Gemmatimonas(100);
Otu2207	2	Bacteria(100);Acidobacteria(100);Subgroup_2(100);Subgroup_2_or(100);Subgroup_2_fa(100);Subgroup_2_ge(100);
Otu1285	2	Bacteria(100);Gemmatimonadetes(100);Gemmatimonadetes(100);Gemmatimonadales(100);Gemmatimonadaceae(100);Gemmatimonadaceae_unclassified(100);
Otu722	2	Bacteria(100);Actinobacteria(100);Acidimicrobiia(100);Acidimicrobiales(100);uncultured(100);uncultured_ge(100);
Otu463	2	Bacteria(100);Proteobacteria(100);Alphaproteobacteria(100);Rhodospirillales(100);DA111(100);DA111_ge(100);
Otu880	2	Bacteria(100);Actinobacteria(100);Acidimicrobiia(100);Acidimicrobiales(100);uncultured(100);uncultured_ge(100);
Otu1426	2	Bacteria(100);Proteobacteria(100);Alphaproteobacteria(100);Rhodospirillales(100);DA111(100);DA111_ge(100);
Otu1661	2	Bacteria(100);Actinobacteria(100);Thermoleophilia(100);Gaiellales(100);uncultured(95);uncultured_ge(95);
Otu149	2	Bacteria(100);Proteobacteria(100);Alphaproteobacteria(100);Rhodospirillales(100);KCM-B-15(100);KCM-B-15_ge(100);
Otu484	2	Bacteria(100);Proteobacteria(100);Gammaproteobacteria(100);Xanthomonadales(100);Xanthomonadaceae(100);Rhodanobacter(78);
Otu194	2	Bacteria(100);Chloroflexi(100);Ktedonobacteria(100);JG30-KF-AS9(100);JG30-KF-AS9_fa(100);JG30-KF-AS9_ge(100);
Otu995	2	Bacteria(100);Proteobacteria(100);Alphaproteobacteria(100);Rhodospirillales(100);Acetobacteraceae(100);Acidicaldus(65);
Otu1497	2	Bacteria(100);Actinobacteria(100);Actinobacteria(100);Catenulisporales(100);Catenulisporaceae(100);Catenulispora(100);
Otu1886	2	Bacteria(100);Proteobacteria(100);Alphaproteobacteria(100);Rhodospirillales(100);DA111(100);DA111_ge(100);
Otu914	2	Bacteria(100);Actinobacteria(100);Thermoleophilia(100);Solirubrobacterales(100);TM146(95);TM146_ge(95);
Otu1920	2	Bacteria(100);Actinobacteria(100);Thermoleophilia(100);Gaiellales(100);uncultured(97);uncultured_ge(97);
Otu1928	2	Bacteria(100);Chloroflexi(100);Ktedonobacteria(100);Ktedonobacterales(100);Thermosporotrichaceae(72);uncultured(72);
Otu2012	2	Bacteria(100);Bacteroidetes(100);Sphingobacteriia(100);Sphingobacteriales(100);Chitinophagaceae(100);uncultured(91);
Otu589	2	Bacteria(100);Acidobacteria(100);Solibacteres(100);Solibacterales(100);Solibacteraceae_(Subgroup_3)(100);Bryobacter(100);
Otu1855	2	Bacteria(100);Proteobacteria(100);Gammaproteobacteria(100);Xanthomonadales(100);Xanthomonadales_Incertae_Sedis(100);Acidibacter(100);
Otu2271	2	Bacteria(100);Acidobacteria(100);Acidobacteria(100);Acidobacteriales(100);Acidobacteriaceae_(Subgroup_1)(100);Candidatus_Koribacter(100);
Otu2933	2	Bacteria(100);Acidobacteria(100);Subgroup_6(100);Subgroup_6_or(100);Subgroup_6_fa(100);Subgroup_6_ge(100);
Otu298	2	Bacteria(100);Gemmatimonadetes(100);Gemmatimonadetes(100);Gemmatimonadales(100);Gemmatimonadaceae(100);Gemmatimonas(100);
Otu317	2	Bacteria(100);Actinobacteria(100);Actinobacteria(100);Frankiales(100);Acidothermaceae(100);Acidothermus(100);
Otu228	2	Bacteria(100);Acidobacteria(100);Solibacteres(100);Solibacterales(100);Solibacteraceae_(Subgroup_3)(100);Candidatus_Solibacter(100);
Otu600	2	Bacteria(100);Acidobacteria(100);Acidobacteria(100);Acidobacteriales(100);Acidobacteriaceae_(Subgroup_1)(100);Granulicella(93);
Otu1534	2	Bacteria(100);Acidobacteria(100);Acidobacteria(100);Acidobacteriales(100);Acidobacteriaceae_(Subgroup_1)(100);Occallatibacter(71);
Otu4730	2	Bacteria(100);Proteobacteria(100);Betaproteobacteria(100);SC-I-84(100);SC-I-84_fa(100);SC-I-84_ge(100);
Otu14	2	Bacteria(100);Proteobacteria(100);Alphaproteobacteria(100);Rhizobiales(100);Rhizobiales_Incertae_Sedis(100);Rhizomicrobium(100);
Otu77	2	Bacteria(100);Actinobacteria(100);Actinobacteria(100);Frankiales(100);Acidothermaceae(100);Acidothermus(100);
Otu431	2	Bacteria(100);Acidobacteria(100);Solibacteres(100);Solibacterales(100);Solibacteraceae_(Subgroup_3)(100);Bryobacter(100);
Otu2053	2	Bacteria(100);Chloroflexi(100);Ktedonobacteria(100);JG30-KF-AS9(100);JG30-KF-AS9_fa(100);JG30-KF-AS9_ge(100);
Otu311	2	Bacteria(100);Proteobacteria(100);Gammaproteobacteria(100);Xanthomonadales(100);Xanthomonadaceae(100);Mizugakiibacter(100);
Otu513	2	Bacteria(100);Chloroflexi(100);Chloroflexi_cl(100);Chloroflexi_or(100);Chloroflexi_fa(100);Chloroflexi_ge(100);
Otu888	2	Bacteria(100);Gemmatimonadetes(100);Gemmatimonadetes(100);Gemmatimonadales(100);Gemmatimonadaceae(100);Gemmatimonas(97);
Otu1222	2	Bacteria(100);Proteobacteria(100);Alphaproteobacteria(100);Rhizobiales(100);Rhizobiales_Incertae_Sedis(100);Rhizomicrobium(100);
Otu1346	2	Bacteria(100);Acidobacteria(100);Acidobacteria(100);Acidobacteriales(100);Acidobacteriaceae_(Subgroup_1)(100);uncultured(100);
Otu2025	2	Bacteria(100);Gemmatimonadetes(100);Gemmatimonadetes(100);Gemmatimonadales(100);Gemmatimonadaceae(100);Gemmatimonas(100);
Otu1519	2	Bacteria(100);Bacteroidetes(100);Sphingobacteriia(100);Sphingobacteriales(100);Chitinophagaceae(100);uncultured(100);
Otu2257	2	Bacteria(100);Actinobacteria(100);Acidimicrobiia(100);Acidimicrobiales(100);Acidimicrobiales_unclassified(100);Acidimicrobiales_unclassified(100);
Otu468	2	Bacteria(100);Acidobacteria(100);Solibacteres(100);Solibacterales(100);Solibacteraceae_(Subgroup_3)(100);Bryobacter(100);
Otu2680	2	Bacteria(100);Gemmatimonadetes(100);Gemmatimonadetes(100);Gemmatimonadales(100);Gemmatimonadaceae(100);uncultured(100);
Otu1312	2	Bacteria(100);Proteobacteria(100);Betaproteobacteria(100);Nitrosomonadales(97);Nitrosomonadaceae(97);uncultured(97);
Otu1118	2	Bacteria(100);Proteobacteria(100);Deltaproteobacteria(100);Myxococcales(100);Myxococcales_unclassified(100);Myxococcales_unclassified(100);
Otu8628	2	Bacteria(100);Proteobacteria(100);Gammaproteobacteria(100);Xanthomonadales(100);Xanthomonadaceae(100);Xanthomonadaceae_unclassified(100);
Otu972	2	Bacteria(100);Acidobacteria(100);Solibacteres(100);Solibacterales(100);Solibacteraceae_(Subgroup_3)(100);Candidatus_Solibacter(99);
Otu623	2	Bacteria(100);Actinobacteria(100);Thermoleophilia(100);Gaiellales(100);uncultured(88);uncultured_ge(88);
Otu1289	2	Bacteria(100);Proteobacteria(100);Gammaproteobacteria(100);Xanthomonadales(100);Xanthomonadaceae(100);Rhodanobacter(99);
Otu498	2	Bacteria(100);Proteobacteria(100);Betaproteobacteria(100);SC-I-84(100);SC-I-84_fa(100);SC-I-84_ge(100);
Otu1071	2	Bacteria(100);Actinobacteria(100);Thermoleophilia(98);Gaiellales(96);Gaiellales_unclassified(96);Gaiellales_unclassified(96);
Otu928	2	Bacteria(100);Proteobacteria(100);Gammaproteobacteria(100);Xanthomonadales(100);Xanthomonadaceae(100);Dokdonella(100);
Otu1392	2	Bacteria(100);Acidobacteria(100);Acidobacteria(100);Acidobacteriales(100);Acidobacteriaceae_(Subgroup_1)(100);uncultured(100);
Otu3177	2	Bacteria(100);Gemmatimonadetes(100);Gemmatimonadetes(100);Gemmatimonadales(100);Gemmatimonadaceae(100);Gemmatimonas(100);
Otu1524	2	Bacteria(100);Proteobacteria(100);Betaproteobacteria(100);SC-I-84(100);SC-I-84_fa(100);SC-I-84_ge(100);
Otu60	2	Bacteria(100);Actinobacteria(100);Actinobacteria(100);Frankiales(100);Acidothermaceae(100);Acidothermus(100);
Otu2079	2	Bacteria(100);Verrucomicrobia(100);Spartobacteria(100);Chthoniobacterales(100);DA101_soil_group(100);DA101_soil_group_ge(100);
Otu2221	2	Bacteria(100);Actinobacteria(100);Thermoleophilia(100);Gaiellales(100);uncultured(80);uncultured_ge(80);
Otu2359	2	Bacteria(100);Chloroflexi(99);Ktedonobacteria(99);Ktedonobacterales(97);FCPS473(76);FCPS473_ge(76);
Otu1983	2	Bacteria(100);Actinobacteria(100);Thermoleophilia(100);Gaiellales(100);uncultured(100);uncultured_ge(100);
Otu1537	2	Bacteria(100);Actinobacteria(100);Actinobacteria(100);Propionibacteriales(100);Nocardioidaceae(100);Nocardioides(100);
Otu3865	2	Bacteria(100);Actinobacteria(100);Thermoleophilia(100);Solirubrobacterales(100);0319-6M6(74);0319-6M6_ge(74);
Otu5	2	Bacteria(100);Proteobacteria(100);Alphaproteobacteria(100);Rhizobiales(100);Xanthobacteraceae(100);uncultured(92);
Otu1869	2	Bacteria(100);Actinobacteria(100);Thermoleophilia(100);Solirubrobacterales(100);0319-6M6(76);0319-6M6_ge(76);
Otu2712	2	Bacteria(100);Actinobacteria(100);Thermoleophilia(100);Gaiellales(100);Gaiellales_unclassified(100);Gaiellales_unclassified(100);
Otu6325	2	Bacteria(100);Proteobacteria(100);Alphaproteobacteria(100);Rhodospirillales(100);Rhodospirillaceae(100);Dongia(100);
Otu1446	2	Bacteria(100);Bacteroidetes(100);Sphingobacteriia(100);Sphingobacteriales(100);Chitinophagaceae(100);Flavisolibacter(100);
Otu9496	2	Bacteria(100);Gemmatimonadetes(100);Gemmatimonadetes(100);Gemmatimonadales(100);Gemmatimonadaceae(100);Gemmatimonas(100);
Otu751	2	Bacteria(100);Actinobacteria(100);Actinobacteria(100);Frankiales(100);Acidothermaceae(100);Acidothermus(100);
Otu1184	2	Bacteria(100);Proteobacteria(100);Alphaproteobacteria(100);Caulobacterales(100);Caulobacteraceae(100);Phenylobacterium(100);
Otu1384	2	Bacteria(100);Acidobacteria(100);Solibacteres(100);Solibacterales(100);Solibacteraceae_(Subgroup_3)(100);Bryobacter(100);
Otu691	2	Bacteria(100);Proteobacteria(100);Gammaproteobacteria(100);Xanthomonadales(100);Xanthomonadaceae(100);Rhodanobacter(96);
Otu1147	2	Bacteria(100);Proteobacteria(100);Betaproteobacteria(100);Nitrosomonadales(95);Nitrosomonadaceae(94);uncultured(94);
Otu488	2	Bacteria(100);Proteobacteria(100);Betaproteobacteria(100);SC-I-84(100);SC-I-84_fa(100);SC-I-84_ge(100);
Otu6589	2	Bacteria(100);Verrucomicrobia(100);OPB35_soil_group(100);OPB35_soil_group_or(100);OPB35_soil_group_fa(100);OPB35_soil_group_ge(100);
Otu529	2	Bacteria(100);Actinobacteria(100);Actinobacteria(100);Frankiales(99);Acidothermaceae(99);Acidothermus(99);
Otu13575	3	Bacteria(100);Proteobacteria(100);Betaproteobacteria(100);Hydrogenophilales(100);Hydrogenophilaceae(100);Thiobacillus(100);
Otu10271	3	Bacteria(100);Bacteroidetes(100);Cytophagia(100);Cytophagales(100);Cytophagaceae(100);uncultured(100);
Otu4461	3	Bacteria(100);Proteobacteria(100);Betaproteobacteria(100);Burkholderiales(100);Comamonadaceae(100);Comamonas(99);
Otu4694	3	Bacteria(100);Proteobacteria(100);Betaproteobacteria(100);Hydrogenophilales(100);Hydrogenophilaceae(100);Thiobacillus(100);
Otu8698	3	Bacteria(100);Proteobacteria(100);Betaproteobacteria(100);Burkholderiales(100);Comamonadaceae(100);Polaromonas(98);
Otu13782	3	Bacteria(100);Bacteroidetes(100);Sphingobacteriia(100);Sphingobacteriales(100);Sphingobacteriaceae(100);Pedobacter(100);
Otu12877	3	Bacteria(100);Proteobacteria(100);Gammaproteobacteria(100);Xanthomonadales(100);Xanthomonadaceae(100);Arenimonas(100);
Otu7247	3	Bacteria(100);Proteobacteria(100);Betaproteobacteria(100);Burkholderiales(100);Comamonadaceae(100);Hydrogenophaga(87);
Otu2102	3	Bacteria(100);Proteobacteria(100);Alphaproteobacteria(100);Caulobacterales(100);Caulobacteraceae(100);Brevundimonas(100);
Otu78	4	Bacteria(100);Actinobacteria(100);Actinobacteria(100);Pseudonocardiales(100);Pseudonocardiaceae(100);Lechevalieria(90);
Otu43	4	Bacteria(100);Actinobacteria(100);Actinobacteria(100);Propionibacteriales(100);Nocardioidaceae(100);Nocardioides(100);
Otu18	4	Bacteria(100);Actinobacteria(100);Actinobacteria(100);Streptomycetales(100);Streptomycetaceae(100);Streptomyces(100);
Otu11	4	Bacteria(100);Actinobacteria(100);Actinobacteria(100);Propionibacteriales(100);Nocardioidaceae(100);Marmoricola(99);
Otu22	4	Bacteria(100);Actinobacteria(100);Actinobacteria(100);Micrococcales(100);Intrasporangiaceae(100);Intrasporangium(86);
Otu602	4	Bacteria(100);Actinobacteria(100);Actinobacteria(100);Propionibacteriales(100);Nocardioidaceae(100);Nocardioides(100);
Otu6	4	Bacteria(100);Proteobacteria(100);Alphaproteobacteria(100);Rhizobiales(100);Xanthobacteraceae(100);uncultured(97);
Otu2	4	Bacteria(100);Proteobacteria(100);Alphaproteobacteria(100);Rhizobiales(100);Bradyrhizobiaceae(100);Bradyrhizobium(86);
Otu503	4	Bacteria(100);Actinobacteria(100);Actinobacteria(100);Propionibacteriales(100);Nocardioidaceae(100);Nocardioides(100);
Otu599	4	Bacteria(100);Actinobacteria(100);Actinobacteria(100);Propionibacteriales(100);Nocardioidaceae(100);Nocardioides(100);
Otu1029	4	Bacteria(100);Actinobacteria(100);Acidimicrobiia(100);Acidimicrobiales(100);uncultured(100);uncultured_ge(100);
Otu172	4	Bacteria(100);Actinobacteria(100);Actinobacteria(100);Streptomycetales(100);Streptomycetaceae(100);Streptomyces(100);
Otu28	4	Bacteria(100);Proteobacteria(100);Alphaproteobacteria(100);Rhizobiales(100);Hyphomicrobiaceae(98);Rhodoplanes(98);
Otu127	4	Bacteria(100);Actinobacteria(100);Actinobacteria(100);Propionibacteriales(100);Nocardioidaceae(100);Nocardioides(100);
Otu425	4	Bacteria(100);Actinobacteria(100);Actinobacteria(100);Micromonosporales(100);Micromonosporaceae(100);Micromonospora(99);
Otu130	4	Bacteria(100);Proteobacteria(100);Alphaproteobacteria(100);Rhizobiales(100);Phyllobacteriaceae(99);Mesorhizobium(96);
Otu216	4	Bacteria(100);Actinobacteria(100);Actinobacteria(100);Micromonosporales(100);Micromonosporaceae(100);Actinoplanes(98);
Otu432	4	Bacteria(100);Proteobacteria(100);Betaproteobacteria(100);Nitrosomonadales(100);Nitrosomonadaceae(100);Nitrosospira(100);
Otu12	4	Bacteria(100);Proteobacteria(100);Alphaproteobacteria(100);Sphingomonadales(100);Sphingomonadaceae(100);Sphingomonas(99);
Otu3977	4	Bacteria(100);Actinobacteria(100);Acidimicrobiia(100);Acidimicrobiales(100);Acidimicrobiaceae(100);uncultured(86);
Otu55	4	Bacteria(100);Proteobacteria(100);Alphaproteobacteria(100);Rhizobiales(100);Methylobacteriaceae(100);Microvirga(100);
Otu17	4	Bacteria(100);Actinobacteria(100);Actinobacteria(100);Micrococcales(100);Micrococcaceae(100);Pseudarthrobacter(100);
Otu139	4	Bacteria(100);Actinobacteria(100);Actinobacteria(100);Streptomycetales(100);Streptomycetaceae(100);Streptomyces(100);
Otu892	4	Bacteria(100);Actinobacteria(100);Thermoleophilia(100);Solirubrobacterales(100);Solirubrobacteraceae(100);Solirubrobacter(100);
Otu70	4	Bacteria(100);Actinobacteria(100);Actinobacteria(100);Micromonosporales(100);Micromonosporaceae(100);Micromonosporaceae_unclassified(100);
Otu538	4	Bacteria(100);Proteobacteria(100);Alphaproteobacteria(100);Sphingomonadales(100);WW2-159(80);WW2-159_ge(80);
Otu32	4	Bacteria(100);Proteobacteria(100);Alphaproteobacteria(100);Sphingomonadales(100);Sphingomonadaceae(61);Sphingomonadaceae_unclassified(61);
Otu514	4	Bacteria(100);Proteobacteria(100);Alphaproteobacteria(100);Rhizobiales(100);Rhizobiaceae(100);Rhizobium(100);
Otu970	4	Bacteria(100);Actinobacteria(100);Thermoleophilia(100);Solirubrobacterales(100);Solirubrobacteraceae(100);Solirubrobacter(100);
Otu159	4	Bacteria(100);Proteobacteria(100);Gammaproteobacteria(100);Xanthomonadales(100);Xanthomonadaceae(100);Lysobacter(77);
Otu1511	4	Bacteria(100);Actinobacteria(100);Actinobacteria(100);Propionibacteriales(100);Nocardioidaceae(100);Aeromicrobium(95);
Otu973	4	Bacteria(100);Actinobacteria(100);Actinobacteria(100);Micromonosporales(100);Micromonosporaceae(100);Catenuloplanes(97);
Otu133	4	Bacteria(100);Actinobacteria(100);Actinobacteria(100);Micrococcales(100);Microbacteriaceae(100);Agromyces(100);
Otu62	4	Bacteria(100);Actinobacteria(100);Acidimicrobiia(100);Acidimicrobiales(100);uncultured(73);uncultured_ge(73);
Otu1816	4	Bacteria(100);Actinobacteria(100);TakashiAC-B11(99);TakashiAC-B11_or(99);TakashiAC-B11_fa(99);TakashiAC-B11_ge(99);
Otu220	4	Bacteria(100);Actinobacteria(100);MB-A2-108(100);MB-A2-108_or(100);MB-A2-108_fa(100);MB-A2-108_ge(100);
Otu267	4	Bacteria(100);Acidobacteria(100);Solibacteres(100);Solibacterales(100);Solibacteraceae_(Subgroup_3)(100);Bryobacter(99);
Otu806	4	Bacteria(100);Acidobacteria(100);Subgroup_6(100);Subgroup_6_or(100);Subgroup_6_fa(100);Subgroup_6_ge(100);
Otu302	4	Bacteria(100);Acidobacteria(100);Solibacteres(100);Solibacterales(100);Solibacteraceae_(Subgroup_3)(100);Bryobacter(100);
Otu2080	4	Bacteria(100);Actinobacteria(100);Actinobacteria(100);Corynebacteriales(100);Mycobacteriaceae(100);Mycobacterium(100);
Otu101	4	Bacteria(100);Actinobacteria(100);Actinobacteria(100);Frankiales(100);Geodermatophilaceae(100);Blastococcus(100);
Otu1504	4	Bacteria(100);Proteobacteria(100);Alphaproteobacteria(100);Rhizobiales(100);Phyllobacteriaceae(96);Aminobacter(68);
Otu141	4	Bacteria(100);Proteobacteria(100);Alphaproteobacteria(100);Sphingomonadales(100);Erythrobacteraceae(100);Altererythrobacter(100);
Otu799	4	Bacteria(100);Actinobacteria(100);Actinobacteria(100);Propionibacteriales(100);Nocardioidaceae(100);Nocardioides(100);
Otu528	4	Bacteria(100);Chloroflexi(100);TK10(100);TK10_or(100);TK10_fa(100);TK10_ge(100);
Otu1840	4	Bacteria(100);Actinobacteria(100);Thermoleophilia(100);Solirubrobacterales(100);288-2(100);288-2_ge(100);
Otu190	4	Bacteria(100);Actinobacteria(100);Thermoleophilia(100);Gaiellales(100);Gaiellaceae(100);Gaiella(100);
Otu97	4	Bacteria(100);Proteobacteria(100);Betaproteobacteria(100);Nitrosomonadales(100);Nitrosomonadaceae(100);uncultured(100);
Otu2117	4	Bacteria(100);Actinobacteria(100);Actinobacteria(100);Micromonosporales(100);Micromonosporaceae(100);Luedemannella(99);
Otu1315	4	Bacteria(100);Actinobacteria(100);Thermoleophilia(100);Gaiellales(100);uncultured(100);uncultured_ge(100);
Otu121	4	Bacteria(100);Proteobacteria(100);Alphaproteobacteria(100);Rhizobiales(100);Hyphomicrobiaceae(100);Devosia(100);
Otu1543	4	Bacteria(100);Chloroflexi(96);Chloroflexia(96);Chloroflexales(96);Roseiflexaceae(95);Roseiflexus(95);
Otu1306	4	Bacteria(100);Actinobacteria(100);Thermoleophilia(100);Solirubrobacterales(100);Solirubrobacteraceae(100);Solirubrobacter(100);
Otu166	4	Bacteria(100);Proteobacteria(100);Alphaproteobacteria(100);Rhizobiales(100);Rhizobiaceae(100);Shinella(85);
Otu353	4	Bacteria(100);Actinobacteria(100);Acidimicrobiia(100);Acidimicrobiales(100);uncultured(99);uncultured_ge(99);
Otu3688	4	Bacteria(100);Actinobacteria(100);Acidimicrobiia(100);Acidimicrobiales(100);uncultured(100);uncultured_ge(100);
Otu1580	4	Bacteria(100);Chloroflexi(99);Chloroflexia(99);Chloroflexales(99);Roseiflexaceae(98);Roseiflexus(98);
Otu437	4	Bacteria(100);Actinobacteria(100);Actinobacteria(100);Pseudonocardiales(100);Pseudonocardiaceae(100);Actinophytocola(73);
Otu1866	4	Bacteria(100);Actinobacteria(100);Thermoleophilia(100);Solirubrobacterales(100);288-2(100);288-2_ge(100);
Otu192	4	Bacteria(100);Proteobacteria(100);Alphaproteobacteria(100);Rhizobiales(100);Rhizobiales_Incertae_Sedis(93);Nordella(93);
Otu1288	4	Bacteria(100);Actinobacteria(100);Actinobacteria(100);Micromonosporales(99);Micromonosporaceae(99);Micromonosporaceae_unclassified(99);
Otu9676	4	Bacteria(100);Actinobacteria(100);Acidimicrobiia(100);Acidimicrobiales(100);Acidimicrobiaceae(100);uncultured(100);
Otu466	4	Bacteria(100);Actinobacteria(100);Actinobacteria(100);Micromonosporales(100);Micromonosporaceae(100);Virgisporangium(100);
Otu177	4	Bacteria(100);Actinobacteria(100);Thermoleophilia(100);Gaiellales(100);uncultured(100);uncultured_ge(100);
Otu1956	4	Bacteria(100);Actinobacteria(100);Actinobacteria(100);Micromonosporales(100);Micromonosporaceae(100);uncultured(79);
Otu137	4	Bacteria(100);Proteobacteria(100);Alphaproteobacteria(100);Rhizobiales(100);Rhizobiaceae(100);Ensifer(96);
Otu500	4	Bacteria(100);Actinobacteria(100);Actinobacteria(100);Propionibacteriales(100);Nocardioidaceae(93);Marmoricola(74);
Otu198	4	Bacteria(100);Bacteroidetes(100);Sphingobacteriia(100);Sphingobacteriales(100);Chitinophagaceae(100);Parafilimonas(87);
Otu305	4	Bacteria(100);Actinobacteria(100);Thermoleophilia(100);Gaiellales(100);uncultured(99);uncultured_ge(99);
Otu536	4	Bacteria(100);Proteobacteria(100);Betaproteobacteria(100);SC-I-84(100);SC-I-84_fa(100);SC-I-84_ge(100);
Otu413	4	Bacteria(100);Actinobacteria(100);Thermoleophilia(100);Gaiellales(100);uncultured(75);uncultured_ge(75);
Otu1440	4	Bacteria(100);Proteobacteria(100);Alphaproteobacteria(100);Sphingomonadales(100);Sphingomonadaceae(81);Sphingomonas(81);
Otu554	4	Bacteria(100);Proteobacteria(100);Alphaproteobacteria(100);Sphingomonadales(100);Sphingomonadaceae(100);Sphingomonas(87);
Otu771	4	Bacteria(100);Actinobacteria(100);Rubrobacteria(100);Rubrobacterales(100);Rubrobacteriaceae(100);Rubrobacter(100);
Otu397	4	Bacteria(100);Actinobacteria(100);Actinobacteria(100);Frankiales(100);uncultured(100);uncultured_ge(100);
Otu693	4	Bacteria(100);Proteobacteria(100);Betaproteobacteria(100);Nitrosomonadales(100);Nitrosomonadaceae(100);uncultured(100);
Otu103	4	Bacteria(100);Proteobacteria(100);Gammaproteobacteria(100);Xanthomonadales(100);Xanthomonadales_Incertae_Sedis(100);Steroidobacter(100);
Otu723	4	Bacteria(100);Proteobacteria(100);Alphaproteobacteria(100);Rhizobiales(100);Hyphomicrobiaceae(94);Rhodoplanes(93);
Otu98	4	Bacteria(100);Proteobacteria(100);Alphaproteobacteria(100);Rhizobiales(100);Hyphomicrobiaceae(100);Hyphomicrobium(100);
Otu1630	4	Bacteria(100);Acidobacteria(100);Subgroup_6(100);Subgroup_6_or(100);Subgroup_6_fa(100);Subgroup_6_ge(100);
Otu91	4	Bacteria(100);Acidobacteria(100);Subgroup_6(100);Subgroup_6_or(100);Subgroup_6_fa(100);Subgroup_6_ge(100);
Otu444	4	Bacteria(100);Actinobacteria(100);Actinobacteria(100);Micromonosporales(100);Micromonosporaceae(100);Virgisporangium(100);
Otu27	4	Bacteria(100);Actinobacteria(100);Actinobacteria(100);Streptomycetales(100);Streptomycetaceae(100);Streptomyces(99);
Otu856	4	Bacteria(100);Proteobacteria(100);Alphaproteobacteria(100);Rhizobiales(100);Bradyrhizobiaceae(100);Bosea(100);
Otu471	4	Bacteria(100);Bacteroidetes(100);Cytophagia(100);Cytophagales(100);Cytophagaceae(100);Adhaeribacter(100);
Otu155	4	Bacteria(100);Actinobacteria(100);Actinobacteria(100);Streptosporangiales(100);Thermomonosporaceae(100);Actinomadura(98);
Otu188	4	Bacteria(100);Proteobacteria(100);Alphaproteobacteria(100);Rhizobiales(100);Phyllobacteriaceae(100);Pseudaminobacter(95);
Otu39	4	Bacteria(100);Actinobacteria(100);Acidimicrobiia(100);Acidimicrobiales(100);Acidimicrobiaceae(100);Ilumatobacter(100);
Otu93	4	Bacteria(100);Actinobacteria(100);Acidimicrobiia(100);Acidimicrobiales(100);Iamiaceae(100);Iamia(100);
Otu69	4	Bacteria(100);Actinobacteria(100);Actinobacteria(100);Streptosporangiales(100);Streptosporangiaceae(100);Nonomuraea(100);
Otu2076	4	Bacteria(100);Actinobacteria(100);Thermoleophilia(100);Solirubrobacterales(100);Solirubrobacteraceae(100);Solirubrobacter(100);
Otu557	4	Bacteria(100);Actinobacteria(100);Actinobacteria(100);Micrococcales(100);Microbacteriaceae(100);Agromyces(97);
Otu575	4	Bacteria(100);Gemmatimonadetes(100);Gemmatimonadetes(100);Gemmatimonadales(100);Gemmatimonadaceae(100);Gemmatimonas(100);
Otu3776	4	Bacteria(100);Actinobacteria(100);Actinobacteria(100);Micromonosporales(100);Micromonosporaceae(100);Dactylosporangium(99);
Otu1688	4	Bacteria(100);Proteobacteria(100);Betaproteobacteria(100);SC-I-84(100);SC-I-84_fa(100);SC-I-84_ge(100);
Otu4034	4	Bacteria(100);Verrucomicrobia(100);OPB35_soil_group(100);OPB35_soil_group_or(100);OPB35_soil_group_fa(100);OPB35_soil_group_ge(100);
Otu38	4	Bacteria(100);Actinobacteria(100);MB-A2-108(100);MB-A2-108_or(100);MB-A2-108_fa(100);MB-A2-108_ge(100);
Otu1036	4	Bacteria(100);Actinobacteria(100);Thermoleophilia(100);Solirubrobacterales(100);288-2(100);288-2_ge(100);
Otu182	4	Bacteria(100);Acidobacteria(100);Subgroup_6(100);Subgroup_6_or(100);Subgroup_6_fa(100);Subgroup_6_ge(100);
Otu29	4	Bacteria(100);Proteobacteria(100);Alphaproteobacteria(100);Rhizobiales(100);Hyphomicrobiaceae(99);Rhodoplanes(99);
Otu359	4	Bacteria(100);Acidobacteria(100);Subgroup_6(100);Subgroup_6_or(100);Subgroup_6_fa(100);Subgroup_6_ge(100);
Otu1809	4	Bacteria(100);Actinobacteria(100);Actinobacteria(100);Frankiales(100);Geodermatophilaceae(100);Geodermatophilaceae_unclassified(100);
Otu1422	4	Bacteria(100);Proteobacteria(100);Alphaproteobacteria(100);Sphingomonadales(100);Sphingomonadaceae(83);Sphingomonas(83);
Otu263	4	Bacteria(100);Bacteroidetes(100);Cytophagia(100);Cytophagales(100);Cytophagaceae(100);uncultured(98);
Otu472	4	Bacteria(100);Chloroflexi(100);Gitt-GS-136(100);Gitt-GS-136_or(100);Gitt-GS-136_fa(100);Gitt-GS-136_ge(100);
Otu316	4	Bacteria(100);Proteobacteria(100);Alphaproteobacteria(100);Rhizobiales(100);Xanthobacteraceae(75);Variibacter(75);
Otu295	4	Bacteria(100);Actinobacteria(100);Actinobacteria(100);Propionibacteriales(100);Nocardioidaceae(100);Kribbella(100);
Otu786	4	Bacteria(100);Actinobacteria(100);Actinobacteria(100);Micromonosporales(100);Micromonosporaceae(100);Luedemannella(98);
Otu85	4	Bacteria(100);Actinobacteria(100);Actinobacteria(100);Micromonosporales(100);Micromonosporaceae(100);Micromonosporaceae_unclassified(100);
Otu1309	4	Bacteria(100);Proteobacteria(100);Alphaproteobacteria(100);Rhizobiales(100);Methylobacteriaceae(100);Microvirga(100);
Otu591	4	Bacteria(100);Actinobacteria(100);Actinobacteria(100);Pseudonocardiales(100);Pseudonocardiaceae(100);Pseudonocardia(100);
Otu109	4	Bacteria(100);Proteobacteria(100);Alphaproteobacteria(100);Rhodospirillales(100);Rhodospirillaceae(100);Skermanella(100);
Otu3428	4	Bacteria(100);Actinobacteria(100);Actinobacteria(100);Propionibacteriales(100);Nocardioidaceae(100);Nocardioides(98);
Otu1304	4	Bacteria(100);Acidobacteria(100);Blastocatellia(100);Blastocatellales(100);Blastocatellaceae_(Subgroup_4)(100);RB41(100);
Otu657	4	Bacteria(100);Acidobacteria(100);Solibacteres(100);Solibacterales(100);Solibacteraceae_(Subgroup_3)(100);Bryobacter(91);
Otu129	4	Bacteria(100);Acidobacteria(100);Subgroup_6(100);Subgroup_6_or(100);Subgroup_6_fa(100);Subgroup_6_ge(100);
Otu148	4	Bacteria(100);Acidobacteria(100);Subgroup_6(100);Subgroup_6_or(98);Subgroup_6_fa(98);Subgroup_6_ge(98);
Otu2162	4	Bacteria(100);Actinobacteria(100);Thermoleophilia(100);Gaiellales(100);Gaiellaceae(94);Gaiella(94);
Otu534	4	Bacteria(100);Acidobacteria(100);Subgroup_6(100);Subgroup_6_or(100);Subgroup_6_fa(100);Subgroup_6_ge(100);
Otu1043	4	Bacteria(100);Proteobacteria(100);Alphaproteobacteria(100);Rhodospirillales(100);DA111(97);DA111_ge(97);
Otu384	4	Bacteria(100);Chloroflexi(100);Chloroflexia(100);Chloroflexales(100);Roseiflexaceae(99);Roseiflexus(99);
Otu257	4	Bacteria(100);Proteobacteria(100);Alphaproteobacteria(100);Rhizobiales(100);Rhizobiales_Incertae_Sedis(100);Nordella(100);
Otu424	4	Bacteria(100);Actinobacteria(100);Actinobacteria(100);Propionibacteriales(100);Nocardioidaceae(100);Marmoricola(100);
Otu265	4	Bacteria(100);Actinobacteria(100);Actinobacteria(100);Micrococcales(100);Microbacteriaceae(100);Agromyces(100);
Otu379	4	Bacteria(100);Actinobacteria(100);Actinobacteria(100);Kineosporiales(100);Kineosporiaceae(100);Kineosporia(100);
Otu217	4	Bacteria(100);Actinobacteria(100);Actinobacteria(100);Micrococcales(100);Cellulomonadaceae(100);Cellulomonas(100);
Otu426	4	Bacteria(100);Chloroflexi(100);Chloroflexia(100);Chloroflexales(100);Roseiflexaceae(100);Roseiflexus(100);
Otu435	4	Bacteria(100);Gemmatimonadetes(100);Gemmatimonadetes(100);Gemmatimonadales(100);Gemmatimonadaceae(100);uncultured(100);
Otu993	4	Bacteria(100);Verrucomicrobia(100);OPB35_soil_group(100);OPB35_soil_group_or(100);OPB35_soil_group_fa(100);OPB35_soil_group_ge(100);
Otu996	4	Bacteria(100);Chloroflexi(100);Thermomicrobia(100);JG30-KF-CM45(100);JG30-KF-CM45_fa(100);JG30-KF-CM45_ge(100);
Otu40	4	Bacteria(100);Proteobacteria(100);Alphaproteobacteria(100);Rhizobiales(100);Xanthobacteraceae(100);Variibacter(99);
Otu10853	4	Bacteria(100);Actinobacteria(100);Thermoleophilia(100);Gaiellales(100);Gaiellaceae(100);Gaiella(100);
Otu651	4	Bacteria(100);Actinobacteria(100);Thermoleophilia(100);Gaiellales(100);uncultured(100);uncultured_ge(100);
Otu208	4	Bacteria(100);Proteobacteria(100);Alphaproteobacteria(100);Rhizobiales(100);Neo-b11(88);Neo-b11_ge(88);
Otu913	4	Bacteria(100);Actinobacteria(100);Actinobacteria(100);Propionibacteriales(100);Nocardioidaceae(100);Nocardioides(100);
Otu1011	4	Bacteria(100);Actinobacteria(100);Actinobacteria(100);Propionibacteriales(100);Nocardioidaceae(100);Nocardioides(100);
Otu417	4	Bacteria(100);Gemmatimonadetes(100);Gemmatimonadetes(100);Gemmatimonadales(100);Gemmatimonadaceae(100);uncultured(98);
Otu161	4	Bacteria(100);Chloroflexi(100);Gitt-GS-136(100);Gitt-GS-136_or(100);Gitt-GS-136_fa(100);Gitt-GS-136_ge(100);
Otu207	4	Bacteria(100);Proteobacteria(100);Betaproteobacteria(100);Nitrosomonadales(100);Nitrosomonadaceae(100);uncultured(100);
Otu1002	4	Bacteria(100);Acidobacteria(100);Subgroup_6(100);Unknown_Order(100);Unknown_Family(100);Vicinamibacter(100);
Otu876	4	Bacteria(100);Actinobacteria(100);Thermoleophilia(100);Solirubrobacterales(100);Elev-16S-1332(100);Elev-16S-1332_ge(100);
Otu233	4	Bacteria(100);Chloroflexi(100);Chloroflexia(100);Chloroflexales(100);Roseiflexaceae(100);Roseiflexus(100);
Otu1429	4	Bacteria(100);Bacteroidetes(100);Sphingobacteriia(100);Sphingobacteriales(100);Chitinophagaceae(100);Flavitalea(100);
Otu497	4	Bacteria(100);Verrucomicrobia(100);OPB35_soil_group(100);OPB35_soil_group_or(100);OPB35_soil_group_fa(100);OPB35_soil_group_ge(100);
Otu15	4	Bacteria(100);Proteobacteria(100);Alphaproteobacteria(100);Rhodospirillales(81);Rhodospirillales_unclassified(81);Rhodospirillales_unclassified(81);
Otu51	4	Bacteria(100);Proteobacteria(100);Alphaproteobacteria(100);Caulobacterales(100);Caulobacteraceae(100);Phenylobacterium(100);
Otu165	4	Bacteria(100);Actinobacteria(100);Acidimicrobiia(100);Acidimicrobiales(100);uncultured(100);uncultured_ge(100);
Otu461	4	Bacteria(100);Actinobacteria(100);Actinobacteria(100);Micrococcales(100);Microbacteriaceae(100);Microbacteriaceae_unclassified(100);
Otu665	4	Bacteria(100);Actinobacteria(100);Actinobacteria(100);Micromonosporales(100);Micromonosporaceae(100);Krasilnikovia(64);
Otu3238	4	Bacteria(100);Acidobacteria(100);Subgroup_6(100);Subgroup_6_or(100);Subgroup_6_fa(100);Subgroup_6_ge(100);
Otu926	4	Bacteria(99);Chloroflexi(98);Chloroflexia(98);Chloroflexales(98);Roseiflexaceae(96);Roseiflexus(96);
Otu329	4	Bacteria(100);Actinobacteria(100);Actinobacteria(100);Pseudonocardiales(100);Pseudonocardiaceae(100);Amycolatopsis(100);
Otu598	4	Bacteria(100);Actinobacteria(100);Thermoleophilia(100);Solirubrobacterales(100);0319-6M6(100);0319-6M6_ge(100);
Otu2862	4	Bacteria(100);Actinobacteria(100);Actinobacteria(100);Pseudonocardiales(100);Pseudonocardiaceae(100);Actinomycetospora(100);
Otu1059	4	Bacteria(100);Actinobacteria(100);Actinobacteria(100);Pseudonocardiales(100);Pseudonocardiaceae(100);Pseudonocardia(100);
Otu68	4	Bacteria(100);Chloroflexi(100);KD4-96(100);KD4-96_or(100);KD4-96_fa(100);KD4-96_ge(100);
Otu151	4	Bacteria(100);Proteobacteria(100);Alphaproteobacteria(100);Rhodospirillales(100);Rhodospirillaceae(100);Dongia(100);
Otu83	4	Bacteria(100);Proteobacteria(100);Gammaproteobacteria(100);Xanthomonadales(100);Xanthomonadaceae(100);Luteimonas(100);
Otu387	4	Bacteria(100);Proteobacteria(100);Deltaproteobacteria(100);Myxococcales(100);BIrii41(100);BIrii41_ge(100);
Otu181	4	Bacteria(100);Acidobacteria(100);Subgroup_6(100);Subgroup_6_or(100);Subgroup_6_fa(100);Subgroup_6_ge(100);
Otu402	4	Bacteria(100);Acidobacteria(100);Subgroup_17(100);Subgroup_17_or(100);Subgroup_17_fa(100);Subgroup_17_ge(100);
Otu111	4	Bacteria(100);Proteobacteria(100);Alphaproteobacteria(100);Rhizobiales(100);DUNssu044(100);DUNssu044_ge(100);
Otu419	4	Bacteria(100);Proteobacteria(100);Alphaproteobacteria(100);Rhizobiales(100);Rhizobiales_unclassified(100);Rhizobiales_unclassified(100);
Otu509	4	Bacteria(100);Actinobacteria(100);Acidimicrobiia(100);Acidimicrobiales(100);uncultured(94);uncultured_ge(94);
Otu821	4	Bacteria(100);Proteobacteria(100);Alphaproteobacteria(100);Rhodospirillales(100);Rhodospirillales_Incertae_Sedis(100);Candidatus_Alysiosphaera(100);
Otu949	4	Bacteria(100);Proteobacteria(100);Betaproteobacteria(100);Nitrosomonadales(100);Nitrosomonadaceae(100);uncultured(100);
Otu5194	4	Bacteria(100);Acidobacteria(100);Holophagae(100);Subgroup_7(100);Subgroup_7_fa(100);Subgroup_7_ge(100);
Otu2404	4	Bacteria(100);Acidobacteria(100);Subgroup_6(100);Subgroup_6_or(100);Subgroup_6_fa(100);Subgroup_6_ge(100);
Otu318	4	Bacteria(100);Bacteroidetes(100);Cytophagia(100);Cytophagales(100);Cytophagaceae(100);Chryseolinea(98);
Otu879	4	Bacteria(100);Chloroflexi(100);TK10(100);TK10_or(100);TK10_fa(100);TK10_ge(100);
Otu921	4	Bacteria(100);Actinobacteria(100);Thermoleophilia(100);Gaiellales(100);uncultured(100);uncultured_ge(100);
Otu1643	4	Bacteria(100);Actinobacteria(100);Actinobacteria(100);Micromonosporales(97);Micromonosporaceae(97);Micromonosporaceae_unclassified(97);
Otu1931	4	Bacteria(100);Proteobacteria(100);Gammaproteobacteria(100);Xanthomonadales(100);Xanthomonadaceae(100);uncultured(99);
Otu702	4	Bacteria(100);Bacteroidetes(100);Sphingobacteriia(100);Sphingobacteriales(100);Chitinophagaceae(100);Flavisolibacter(100);
Otu366	4	Bacteria(100);Proteobacteria(100);Alphaproteobacteria(100);Rhizobiales(100);Xanthobacteraceae(76);Variibacter(76);
Otu2560	4	Bacteria(100);Proteobacteria(100);Deltaproteobacteria(100);Myxococcales(100);BIrii41(100);BIrii41_ge(100);
Otu116	4	Bacteria(100);Proteobacteria(100);Gammaproteobacteria(100);Xanthomonadales(100);Xanthomonadales_Incertae_Sedis(100);Acidibacter(100);
Otu501	4	Bacteria(100);Proteobacteria(100);Betaproteobacteria(100);SC-I-84(100);SC-I-84_fa(100);SC-I-84_ge(100);
Otu1430	4	Bacteria(100);Acidobacteria(100);Blastocatellia(100);Blastocatellales(100);Blastocatellaceae_(Subgroup_4)(100);11-24(100);
Otu4097	4	Bacteria(100);Proteobacteria(100);Betaproteobacteria(100);Burkholderiales(100);Comamonadaceae(100);Comamonadaceae_unclassified(100);
Otu2507	4	Bacteria(100);Bacteroidetes(100);Sphingobacteriia(100);Sphingobacteriales(100);Chitinophagaceae(100);Niastella(100);
Otu3117	4	Bacteria(100);Acidobacteria(100);Holophagae(100);Subgroup_7(100);Subgroup_7_fa(100);Subgroup_7_ge(100);
Otu563	4	Bacteria(100);Proteobacteria(100);Alphaproteobacteria(100);Rhizobiales(100);Hyphomicrobiaceae(100);Pedomicrobium(100);
Otu210	4	Bacteria(100);Actinobacteria(100);Thermoleophilia(100);Solirubrobacterales(100);Elev-16S-1332(100);Elev-16S-1332_ge(100);
Otu167	4	Bacteria(100);Actinobacteria(100);Thermoleophilia(100);Gaiellales(100);Gaiellaceae(100);Gaiella(100);
Otu1562	4	Bacteria(100);Gemmatimonadetes(100);Gemmatimonadetes(100);Gemmatimonadales(100);Gemmatimonadaceae(100);Gemmatimonadaceae_unclassified(100);
Otu11271	4	Bacteria(100);Actinobacteria(100);Thermoleophilia(100);Gaiellales(100);Gaiellaceae(98);Gaiella(98);
Otu897	4	Bacteria(100);Proteobacteria(100);Alphaproteobacteria(100);Rhodospirillales(100);Rhodospirillales_Incertae_Sedis(100);Candidatus_Alysiosphaera(100);
Otu738	4	Bacteria(100);Chloroflexi(100);Thermomicrobia(100);JG30-KF-CM45(100);JG30-KF-CM45_fa(100);JG30-KF-CM45_ge(100);
Otu1592	4	Bacteria(100);Proteobacteria(100);Alphaproteobacteria(100);Rhizobiales(100);Phyllobacteriaceae(100);Mesorhizobium(99);
Otu279	4	Bacteria(100);Proteobacteria(100);Alphaproteobacteria(100);Sphingomonadales(100);Sphingomonadaceae(100);Rhizorhapis(60);
Otu193	4	Bacteria(100);Proteobacteria(100);Alphaproteobacteria(100);Sphingomonadales(100);Erythrobacteraceae(78);Erythrobacteraceae_unclassified(78);
Otu836	4	Bacteria(100);Proteobacteria(100);Betaproteobacteria(100);Burkholderiales(100);Oxalobacteraceae(100);Pseudoduganella(100);
Otu398	4	Bacteria(100);Actinobacteria(100);Acidimicrobiia(100);Acidimicrobiales(100);uncultured(100);uncultured_ge(100);
Otu1229	4	Bacteria(100);Acidobacteria(100);Subgroup_6(100);Subgroup_6_or(100);Subgroup_6_fa(100);Subgroup_6_ge(100);
Otu902	4	Bacteria(100);Actinobacteria(100);Actinobacteria(100);Micromonosporales(100);Micromonosporaceae(100);Luedemannella(92);
Otu621	4	Bacteria(100);Proteobacteria(100);Betaproteobacteria(100);Burkholderiales(100);Comamonadaceae(100);Ramlibacter(97);
Otu1215	4	Bacteria(100);Bacteroidetes(100);Sphingobacteriia(100);Sphingobacteriales(100);Chitinophagaceae(100);uncultured(78);
Otu1435	4	Bacteria(100);Actinobacteria(100);Acidimicrobiia(100);Acidimicrobiales(100);Iamiaceae(62);Iamia(62);
Otu50	4	Bacteria(100);Proteobacteria(100);Alphaproteobacteria(100);Rhizobiales(100);Xanthobacteraceae(100);Variibacter(97);
Otu832	4	Bacteria(100);Chloroflexi(100);Chloroflexia(100);Chloroflexales(100);Roseiflexaceae(100);Roseiflexus(100);
Otu473	4	Bacteria(100);Chloroflexi(100);KD4-96(100);KD4-96_or(100);KD4-96_fa(100);KD4-96_ge(100);
Otu144	4	Bacteria(100);Proteobacteria(100);Alphaproteobacteria(100);Rhizobiales(100);Hyphomicrobiaceae(100);Pedomicrobium(97);
Otu4189	4	Bacteria(100);Bacteroidetes(100);Sphingobacteriia(100);Sphingobacteriales(100);env.OPS_17(100);env.OPS_17_ge(100);
Otu2764	4	Bacteria(100);Proteobacteria(100);Deltaproteobacteria(100);Bdellovibrionales(100);Bdellovibrionaceae(100);OM27_clade(100);
Otu400	4	Bacteria(100);Proteobacteria(100);Betaproteobacteria(100);SC-I-84(100);SC-I-84_fa(100);SC-I-84_ge(100);
Otu12988	4	Bacteria(100);Actinobacteria(100);Thermoleophilia(100);Solirubrobacterales(100);Elev-16S-1332(100);Elev-16S-1332_ge(100);
Otu2376	4	Bacteria(100);Actinobacteria(100);Actinobacteria(100);Propionibacteriales(100);Nocardioidaceae(100);Nocardioides(100);
Otu752	4	Bacteria(100);Actinobacteria(100);Acidimicrobiia(100);Acidimicrobiales(100);Acidimicrobiaceae(100);Acidimicrobiaceae_unclassified(100);
Otu1793	4	Bacteria(100);Acidobacteria(100);Solibacteres(100);Solibacterales(100);Solibacteraceae_(Subgroup_3)(100);Bryobacter(96);
Otu3616	4	Bacteria(100);Acidobacteria(100);Subgroup_6(100);Subgroup_6_or(100);Subgroup_6_fa(100);Subgroup_6_ge(100);
Otu1033	4	Bacteria(100);Actinobacteria(100);Thermoleophilia(100);Solirubrobacterales(100);288-2(100);288-2_ge(100);
Otu803	4	Bacteria(100);Verrucomicrobia(100);OPB35_soil_group(100);OPB35_soil_group_or(100);OPB35_soil_group_fa(100);OPB35_soil_group_ge(100);
Otu47	4	Bacteria(100);Proteobacteria(100);Alphaproteobacteria(100);Rhizobiales(100);Xanthobacteraceae(100);Variibacter(83);
Otu797	4	Bacteria(100);Chloroflexi(100);Chloroflexia(100);Chloroflexales(100);Roseiflexaceae(100);Roseiflexus(100);
Otu7822	4	Bacteria(100);Chloroflexi(100);Chloroflexia(100);Chloroflexales(100);Roseiflexaceae(100);Roseiflexus(100);
Otu592	4	Bacteria(100);Proteobacteria(100);Alphaproteobacteria(100);Sphingomonadales(100);Sphingomonadaceae(100);Sphingomonas(94);
Otu108	4	Bacteria(100);Proteobacteria(100);Betaproteobacteria(100);B1-7BS(100);B1-7BS_fa(100);B1-7BS_ge(100);
Otu794	4	Bacteria(100);Chloroflexi(100);Chloroflexia(100);Chloroflexales(100);Roseiflexaceae(100);Roseiflexus(100);
Otu222	4	Bacteria(100);Proteobacteria(100);Alphaproteobacteria(100);Rhodospirillales(100);I-10(100);I-10_ge(100);
Otu3142	4	Bacteria(100);Actinobacteria(100);Actinobacteria(100);Propionibacteriales(100);Nocardioidaceae(100);Nocardioides(100);
Otu434	4	Bacteria(100);Actinobacteria(100);Thermoleophilia(100);Gaiellales(100);uncultured(67);uncultured_ge(67);
Otu1617	4	Bacteria(100);Proteobacteria(100);Gammaproteobacteria(100);Xanthomonadales(100);Solimonadaceae(100);Polycyclovorans(100);
Otu1091	4	Bacteria(100);Proteobacteria(100);Gammaproteobacteria(100);Pseudomonadales(100);Pseudomonadaceae(100);Pseudomonas(99);
Otu2905	4	Bacteria(100);Actinobacteria(100);Thermoleophilia(100);Gaiellales(100);Gaiellaceae(100);Gaiella(100);
Otu162	4	Bacteria(100);Gemmatimonadetes(100);Gemmatimonadetes(100);Gemmatimonadales(100);Gemmatimonadaceae(100);uncultured(91);
Otu1379	4	Bacteria(100);Acidobacteria(100);Subgroup_6(100);Subgroup_6_or(100);Subgroup_6_fa(100);Subgroup_6_ge(100);
Otu2405	4	Bacteria(100);Proteobacteria(100);Betaproteobacteria(100);Nitrosomonadales(100);Nitrosomonadaceae(100);uncultured(100);
Otu652	4	Bacteria(100);Acidobacteria(100);Subgroup_6(100);Subgroup_6_or(100);Subgroup_6_fa(100);Subgroup_6_ge(100);
Otu394	4	Bacteria(100);Chloroflexi(100);Chloroflexia(100);Chloroflexales(100);Roseiflexaceae(100);Roseiflexus(100);
Otu1910	4	Bacteria(100);Proteobacteria(100);Betaproteobacteria(100);Burkholderiales(100);Oxalobacteraceae(100);Massilia(98);
Otu3386	4	Bacteria(100);Proteobacteria(100);Alphaproteobacteria(100);Rhizobiales(100);Hyphomicrobiaceae(100);Pedomicrobium(100);
Otu1397	4	Bacteria(100);Proteobacteria(100);Betaproteobacteria(100);SC-I-84(100);SC-I-84_fa(100);SC-I-84_ge(100);
Otu2646	4	Bacteria(100);Actinobacteria(100);Thermoleophilia(100);Gaiellales(100);uncultured(100);uncultured_ge(100);
Otu481	4	Bacteria(100);Acidobacteria(100);Blastocatellia(100);Blastocatellales(100);Blastocatellaceae_(Subgroup_4)(100);Stenotrophobacter(100);
Otu843	4	Bacteria(100);Proteobacteria(100);Alphaproteobacteria(100);Rhizobiales(100);Hyphomicrobiaceae(100);Pedomicrobium(97);
Otu2808	4	Bacteria(100);Acidobacteria(100);Subgroup_6(100);Subgroup_6_or(82);Subgroup_6_fa(82);Subgroup_6_ge(82);
Otu14992	4	Bacteria(100);Proteobacteria(100);Alphaproteobacteria(100);Rhizobiales(100);Hyphomicrobiaceae(100);Pedomicrobium(100);
Otu957	4	Bacteria(100);Acidobacteria(100);Holophagae(100);Subgroup_10(100);NS72(100);NS72_ge(100);
Otu126	4	Bacteria(100);Actinobacteria(100);Thermoleophilia(100);Gaiellales(100);Gaiellaceae(100);Gaiella(100);
Otu875	4	Bacteria(100);Actinobacteria(100);Thermoleophilia(100);Solirubrobacterales(100);0319-6M6(100);0319-6M6_ge(100);
Otu1981	4	Bacteria(100);Actinobacteria(100);Actinobacteria(100);Propionibacteriales(100);Nocardioidaceae(100);Nocardioides(100);
Otu11669	4	Bacteria(100);Actinobacteria(100);Actinobacteria(100);Propionibacteriales(100);Nocardioidaceae(94);Nocardioidaceae_unclassified(94);
Otu724	4	Bacteria(100);Chloroflexi(100);Ardenticatenia(100);uncultured(100);uncultured_fa(100);uncultured_ge(100);
Otu1399	4	Bacteria(100);Bacteroidetes(100);Sphingobacteriia(100);Sphingobacteriales(100);Chitinophagaceae(100);Parafilimonas(98);
Otu2153	4	Bacteria(100);Proteobacteria(100);Betaproteobacteria(100);SC-I-84(100);SC-I-84_fa(100);SC-I-84_ge(100);
Otu4203	4	Bacteria(100);Acidobacteria(100);Subgroup_6(100);Subgroup_6_or(100);Subgroup_6_fa(100);Subgroup_6_ge(100);
Otu1708	4	Bacteria(100);Actinobacteria(100);Thermoleophilia(100);Gaiellales(99);Gaiellaceae(97);Gaiella(97);
Otu152	4	Bacteria(100);Proteobacteria(100);Betaproteobacteria(100);Nitrosomonadales(94);Nitrosomonadaceae(94);uncultured(94);
Otu1030	4	Bacteria(100);Chloroflexi(100);Thermomicrobia(100);JG30-KF-CM45(100);JG30-KF-CM45_fa(100);JG30-KF-CM45_ge(100);
Otu178	4	Bacteria(100);Proteobacteria(100);Alphaproteobacteria(100);Rhizobiales(100);JG34-KF-361(100);JG34-KF-361_ge(100);
Otu15424	4	Bacteria(100);Gemmatimonadetes(100);Gemmatimonadetes(100);Gemmatimonadales(100);Gemmatimonadaceae(100);uncultured(100);
Otu682	4	Bacteria(100);Acidobacteria(100);Blastocatellia(100);Blastocatellales(100);Blastocatellaceae_(Subgroup_4)(100);Aridibacter(100);
Otu582	4	Bacteria(100);Proteobacteria(100);Alphaproteobacteria(100);Sphingomonadales(100);Sphingomonadaceae(100);Sphingobium(100);
Otu1046	4	Bacteria(100);Proteobacteria(100);Betaproteobacteria(100);Burkholderiales(100);Comamonadaceae(100);Ramlibacter(97);
Otu46	4	Bacteria(100);Proteobacteria(100);Alphaproteobacteria(100);Rhizobiales(100);Xanthobacteraceae(100);Variibacter(88);
Otu187	4	Bacteria(100);Actinobacteria(100);Actinobacteria(100);Corynebacteriales(100);Mycobacteriaceae(100);Mycobacterium(100);
Otu3067	4	Bacteria(100);Actinobacteria(100);Actinobacteria(100);Streptosporangiales(100);Thermomonosporaceae(100);Actinomadura(100);
Otu392	4	Bacteria(100);Actinobacteria(100);Actinobacteria(100);Propionibacteriales(100);Nocardioidaceae(100);Nocardioides(96);
Otu2077	4	Bacteria(100);Acidobacteria(100);Subgroup_6(100);Subgroup_6_or(100);Subgroup_6_fa(100);Subgroup_6_ge(100);
Otu4601	4	Bacteria(100);Actinobacteria(100);Actinobacteria(100);Pseudonocardiales(100);Pseudonocardiaceae(100);Pseudonocardia(100);
Otu439	4	Bacteria(100);Bacteroidetes(100);Cytophagia(100);Cytophagales(100);Cytophagaceae(100);uncultured(98);
Otu811	4	Bacteria(100);Bacteroidetes(100);Sphingobacteriia(100);Sphingobacteriales(100);Chitinophagaceae(100);Flavitalea(91);
Otu491	4	Bacteria(100);Actinobacteria(100);Acidimicrobiia(100);Acidimicrobiales(100);uncultured(86);uncultured_ge(86);
Otu981	4	Bacteria(100);Actinobacteria(100);MB-A2-108(100);MB-A2-108_or(100);MB-A2-108_fa(100);MB-A2-108_ge(100);
Otu1568	4	Bacteria(100);Actinobacteria(100);Thermoleophilia(100);Solirubrobacterales(100);FFCH13075(100);FFCH13075_ge(100);
Otu3072	4	Bacteria(100);Proteobacteria(100);Betaproteobacteria(100);TRA3-20(100);TRA3-20_fa(100);TRA3-20_ge(100);
Otu2040	4	Bacteria(100);Proteobacteria(100);Gammaproteobacteria(100);Xanthomonadales(100);Xanthomonadaceae(100);Arenimonas(99);
Otu241	4	Bacteria(100);Proteobacteria(100);Alphaproteobacteria(100);Rhizobiales(100);Hyphomicrobiaceae(62);Rhodoplanes(61);
Otu5809	4	Bacteria(100);Actinobacteria(100);Thermoleophilia(100);Gaiellales(100);Gaiellaceae(97);Gaiella(97);
Otu362	4	Bacteria(100);Actinobacteria(100);Actinobacteria(100);Micrococcales(100);Microbacteriaceae(100);Agromyces(100);
Otu2473	4	Bacteria(100);Actinobacteria(100);Actinobacteria(100);Micromonosporales(100);Micromonosporaceae(100);Luedemannella(99);
Otu1797	4	Bacteria(100);Acidobacteria(100);Blastocatellia(100);Blastocatellales(100);Blastocatellaceae_(Subgroup_4)(100);uncultured(85);
Otu355	4	Bacteria(100);Actinobacteria(100);Actinobacteria(100);Kineosporiales(100);Kineosporiaceae(100);Quadrisphaera(100);
Otu2581	4	Bacteria(100);Actinobacteria(100);Thermoleophilia(100);Solirubrobacterales(100);Solirubrobacteraceae(100);Solirubrobacter(100);
Otu1173	4	Bacteria(100);Actinobacteria(100);Acidimicrobiia(100);Acidimicrobiales(100);uncultured(89);uncultured_ge(89);
Otu250	4	Bacteria(100);Actinobacteria(100);Actinobacteria(100);Propionibacteriales(100);Nocardioidaceae(100);Nocardioides(100);
Otu1622	4	Bacteria(100);Actinobacteria(100);Acidimicrobiia(100);Acidimicrobiales(100);uncultured(97);uncultured_ge(97);
Otu1308	4	Bacteria(100);Actinobacteria(100);Thermoleophilia(100);Solirubrobacterales(100);Elev-16S-1332(100);Elev-16S-1332_ge(100);
Otu1359	4	Bacteria(100);Proteobacteria(100);Betaproteobacteria(100);Burkholderiales(100);Comamonadaceae(100);Rhizobacter(100);
Otu396	4	Bacteria(100);Proteobacteria(100);Betaproteobacteria(100);SC-I-84(100);SC-I-84_fa(100);SC-I-84_ge(100);
Otu2335	4	Bacteria(100);Actinobacteria(100);Thermoleophilia(100);Solirubrobacterales(100);Solirubrobacteraceae(100);Solirubrobacter(100);
Otu668	4	Bacteria(100);Actinobacteria(100);Actinobacteria(100);Frankiales(100);Nakamurellaceae(100);Nakamurella(100);
Otu13728	4	Bacteria(100);Actinobacteria(100);Actinobacteria(100);Micrococcales(100);Microbacteriaceae(100);Microbacterium(63);
Otu243	4	Bacteria(100);Actinobacteria(100);Acidimicrobiia(100);Acidimicrobiales(100);Acidimicrobiaceae(100);CL500-29_marine_group(79);
Otu2327	4	Bacteria(100);Actinobacteria(100);Thermoleophilia(100);Solirubrobacterales(100);Patulibacteraceae(100);Patulibacter(100);
Otu53	4	Bacteria(100);Proteobacteria(100);Alphaproteobacteria(100);Caulobacterales(100);Caulobacteraceae(100);Phenylobacterium(100);
Otu4651	4	Bacteria(100);Bacteroidetes(100);Sphingobacteriia(100);Sphingobacteriales(100);Chitinophagaceae(100);Flavisolibacter(100);
Otu169	4	Bacteria(100);Cyanobacteria(100);Cyanobacteria(100);SubsectionIII(100);FamilyI(100);Microcoleus(100);
Otu1358	4	Bacteria(100);Actinobacteria(100);Actinobacteria(100);Micromonosporales(100);Micromonosporaceae(100);Catenuloplanes(98);
Otu638	4	Bacteria(100);Actinobacteria(100);Actinobacteria(100);Micromonosporales(100);Micromonosporaceae(100);Rhizocola(100);
Otu299	4	Bacteria(100);Gemmatimonadetes(100);Gemmatimonadetes(100);Gemmatimonadales(100);Gemmatimonadaceae(100);uncultured(100);
Otu2330	4	Bacteria(100);Proteobacteria(100);Gammaproteobacteria(100);Xanthomonadales(100);Xanthomonadaceae(100);uncultured(98);
Otu1921	4	Bacteria(100);Actinobacteria(100);Thermoleophilia(100);Solirubrobacterales(100);Elev-16S-1332(100);Elev-16S-1332_ge(100);
Otu543	4	Bacteria(100);Actinobacteria(100);Acidimicrobiia(100);Acidimicrobiales(100);uncultured(91);uncultured_ge(91);
Otu45	4	Bacteria(100);Acidobacteria(100);Blastocatellia(100);Blastocatellales(100);Blastocatellaceae_(Subgroup_4)(100);uncultured(100);
Otu7138	4	Bacteria(100);Actinobacteria(100);Acidimicrobiia(100);Acidimicrobiales(100);uncultured(95);uncultured_ge(95);
Otu4348	4	Bacteria(100);Actinobacteria(100);Acidimicrobiia(100);Acidimicrobiales(100);uncultured(100);uncultured_ge(100);
Otu977	4	Bacteria(100);Proteobacteria(100);Alphaproteobacteria(100);Sphingomonadales(100);Erythrobacteraceae(99);Altererythrobacter(92);
Otu1008	4	Bacteria(100);Actinobacteria(100);Thermoleophilia(100);Gaiellales(100);uncultured(99);uncultured_ge(99);
Otu1160	4	Bacteria(100);Chloroflexi(100);Thermomicrobia(99);JG30-KF-CM45(98);JG30-KF-CM45_fa(98);JG30-KF-CM45_ge(98);
Otu1366	4	Bacteria(100);Acidobacteria(100);Solibacteres(100);Solibacterales(100);Solibacteraceae_(Subgroup_3)(100);Bryobacter(100);
Otu3836	4	Bacteria(100);Acidobacteria(100);Subgroup_6(100);Subgroup_6_or(100);Subgroup_6_fa(100);Subgroup_6_ge(100);
Otu2354	4	Bacteria(100);Proteobacteria(100);Deltaproteobacteria(100);Myxococcales(100);Sandaracinaceae(99);Sandaracinaceae_ge(85);
Otu1455	4	Bacteria(100);Bacteroidetes(100);Sphingobacteriia(100);Sphingobacteriales(100);Chitinophagaceae(100);Chitinophaga(100);
[truncated: 106 more columns]
